# Supplementary material for: GBS-Based Deconvolution of the Surviving North American Collection of Cold-Hardy Kiwifruit (Actinidia spp.) Germplasm
Source: PLoS One. 2017 Jan 26;12(1):e0170580. doi: 10.1371/journal.pone.0170580 (PMC5268759; doi:10.1371/journal.pone.0170580)
Supplement: S1 Table — For each accession, the following information is provided: 1) Accession name; 2) Alternative names, spellings, or identifiers; 3) Source of material [USDA-ARS National Clonal Germplasm Repository in Corvallis, OR (Corvallis); USDA-ARS National Clonal Germplasm Repository in Davis, CA (Davis); University of Minnesota Landscape Arboretum Horticultural Research Center in Chanhassen, MN (HRC); KiwiHill Farm in Sidney, ME (KHF); Tripple Brook Farm in Southampton, MA (TBF); or One Green World in Portland, OR (OGW)]; 4) USDA Plant Introduction (PI) number(s), if assigned; 5) USDA Corvallis Actinidia (CACT) accession number, if assigned; 6) USDA Davis Actinidia (DACT) accession number(s), if assigned; 7) University of New Hampshire (UNH) ID, if assigned; 8) The kind of material received (dormant cutting, live cutting, or live plant); 9) Date of acquisition; 10) Reported gender; 11) Gender observed at UNH; 12) GBS library membership (1, 2, or 3); 13) GBS barcode assignment; 14) Number of high-quality paired-end (PE) reads used to call SNPs; 15) Number of SNPs called; and 16) Assigned NCBI Seqence Read Archive (SRA) number. (XLSX) [file pone.0170580.s001.xlsx]

## Sheet: S1 Table
Actinidia arguta
no.	Genotype name	Alternative names, spellings, or identifiers; notes	Source	PI #	CACT #	DACT #	UNH ID	Reported Country of Origin (if wild collected)	Ploidy	Material Received	Date Received	Gender Reported	Gender Observed	GBS Library	GBS Barcode	PE reads	SNPs called	SRA number
1	#211A	A. arguta #211; possible interspecific A. arguta hybrid	Corvallis	637808	169	272	1-5E:77	--	4xa	Dormant cutting	Nov 2012	M	M	3	CATAT	6401008	2862	SRR3234153
2	#211B	Possible interspecific A. arguta hybrid	Corvallis	637809	170	271	1-4E:78	--	4xa	Dormant cutting	Nov 2012	--	F	1	CACCA	5959902	2869	SRR3234114
3	#74 Female		Corvallis	637804	164	326	1-4M:75	--	4xa	Dormant cutting	Nov 2012	F	F	3	ATCTGT	4478434	2820	SRR3234194
4	119-40		Corvallis	617156	108	202	9-2E:52	--	4xa	Dormant cutting	Nov 2012	F	F	3	TGCCGCAT	3857758	2757	SRR3234174
5	119-40-B		Corvallis	617137	87	203	--	--	4xb	Live cutting	June 2015	F	--	3	GCGCTCA	1147846	1963	SRR3234172
6	125-40		Davis	617157	109	204	--	--	4xa	Live cutting	June 2015	F	--	3	GGCTTA	3554890	2784	SRR3234179
7	127-40	A. arguta 127-40	Corvallis	617142	92	206	42	--	4xb	Dormant cutting	Nov 2012	M	F	3	TAGCGGAT	1087034	1423	SRR3234154
8	127-40		Corvallis	617163	120	205	2-5M:57	--	4xa	Dormant cutting	Nov 2012	M	M	3	CCTTGCCATT	4746724	2824	SRR3234196
9	40537-C #40 female		Corvallis	637805	165	207	8-5W:76B	--	4xc	Dormant cutting	Nov 2012	F	--	3	ACTGCGAT	1551412	2096	SRR3234175
10	74-32	Possible interspecific A. arguta hybrid	Corvallis	617113	54	127	7-4M:16	--	4xa	Dormant cutting	Nov 2012	M	M	1	GGTGCACATT	5488740	2887	SRR3234121
11	74-46		TBF	--	--	--	8-3E:TBF	--	4xa	Live plant	May 2013	M	M	3	GGAACGA	4387350	2804	SRR3234155
12	74-49	Possible interspecific A. arguta hybrid	Davis	667993	55	131	--	--	4xa	Live cutting	June 2015	F	--	3	CTCTCGCAT	269764	316	SRR3234140
13	74-49		Corvallis	617103	43	208	7-3E:3	--	4xa	Dormant cutting	Nov 2012	F	F	3	CTCGCGG	4739038	2868	SRR3234197
14	74-52		KHF	--	--	--	5-2E:KHF	--	4xa	Live cutting	June 2015	M	M	3	AACGTGCCT	3936772	2826	SRR3234193
15	74-55	Possible interspecific A. arguta hybrid	Corvallis	617114	56	132	8-4E:106	--	4xa,b	Dormant cutting	Nov 2012	F	F	3	TATCA	3337274	2774	SRR3234177
16	74-55		Corvallis	617167	138	209	--	--	4xa	Live cutting	June 2015	F	--	3	GGACAG	6545752	2809	SRR3234188
17	74-8	A. arguta 74-8	Corvallis	617134	81	210	5-1E:33	--	4xa,b	Dormant cutting	Nov 2012	F	--	3	ACGCGCG	5761368	2861	SRR3234157
18	74-9		Corvallis	617159	111	211	1-5M:54	--	4xa,b	Dormant cutting	Nov 2012	F	F	3	CCTCG	5353592	2868	SRR3234198
19	Ananasnaja		Davis	667907	--	36	--	--	4xa	Live cutting	June 2015	F	--	3	TGCTT	5931884	2339	SRR3234137
20	Ananasnaja male	Ananasnaya male	Davis	617105	45	219	--	--	4xa	Live cutting	June 2015	M	--	3	TGACGCCA	1951780	2866	SRR3234180
21	Ananasnaya	Ananasnaja female	Corvallis	617104	44	220	8-2E:4	--	4xb	Dormant cutting	Nov 2012	F	F	3	CGTGTCA	3368520	2732	SRR3234178
22	Andrey		OGW	--	--	--	9-4M:OGW	--	4xa	Live plant	May 2013	M	M	3	TATTCGCAT	4494836	2831	SRR3234159
23	Belfast Bay		Corvallis	617131	76	221	7-1W	--	4xa,b	Live cutting	June 2015	M	--	3	GAAGCA	5603508	2746	SRR3234187
24	Chang Bai Mountain 1	A. arguta 'Chang Bai Mountain' seedling	Corvallis	617110	50.001	212	5-5W:11	China	4xa	Dormant cutting	Nov 2012	F	F	1	GCTCCGA	397712	693	SRR3234135
25	Chang Bai Mountain 2	A. arguta 'Chang Bai Mountain' seedling	Corvallis	617110	50.002	212	4-5E:10	China	4xa	Dormant cutting	Nov 2012	F	F	1	CTCGCGG	3433118	2766	SRR3234117
26	Chang Bai Mountain 3	A. arguta 'Chang Bai Mountain' seedling	Corvallis	617110	50.003	212	4-5M:14	China	4xa	Dormant cutting	Nov 2012	F	F	1	CAGATA	11533362	2858	SRR3234099
27	Chang Bai Mountain 4	A. arguta 'Chang Bai Mountain' seedling	Corvallis	617110	50.004	212	5-5M:12	China	4xa	Dormant cutting	Nov 2012	M	M	1	CCTTGCCATT	8735374	2859	SRR3234104
28	Chang Bai Mountain 5	A. arguta 'Chang Bai Mountain' seedling	Corvallis	617110	50.005	212	6-5M:13	China	4xa	Dormant cutting	Nov 2012	F	F	1	ACTGCGAT	1855156	2322	SRR3234111
29	Cherry Bomb	POM R3 V10; A. arguta var. purpurea	Davis	667915	--	192	--	--	4xa	Live cutting	June 2015	F	--	3	GCCTACCT	4287324	2764	SRR3234138
30	Cherry Bomb	A. arguta var. purpurea	Corvallis	617165	123	263	60	--	4xa,b	Dormant cutting	Nov 2012	F	--	1	TGACGCCA	7413440	2850	SRR3234098
31	Chico		HRC	667888	114	223	6-2E:HRC	--	4xa,b	Live plant	May 2013	F	F	3	ACAACT	4743214	2850	SRR3234161
32	Cornell		Corvallis	641098	121	224	5-4E:58	--	4xa,b	Live cutting	June 2015	M	--	3	TGAAT	5295830	2818	SRR3234148
33	Cornell female		TBF	--	--	--	2-3E:TBF	--	4xa	Live cutting	May 2013	F	F	1	GCCTACCT	3747072	2851	SRR3234113
34	DACT 123	A. arguta var. cordifolia F	Corvallis	617152/667991	104	123	7-4E:51	--	4xa	Dormant cutting	Nov 2012	F	F	3	CAAGT	5751718	2866	SRR3234158
35	DACT 161	A. arguta var. purpurea	Davis	667911	--	161	--	--	4xc	Live cutting	June 2015	F	--	3	ATTAT	908650	1445	SRR3234168
36	DACT 213	A. arguta 119-40-B #216 male	Corvallis	637813	175	213	8-1W:82	--	4xa	Dormant cutting	Nov 2012	F	M	3	ACAGT	4723552	2827	SRR3234199
37	DACT 214	A. arguta 125-40 #222 female	Corvallis	637812	174	214	2-5W:81	--	4xa	Dormant cutting	Nov 2012	F	F	3	AACTGG	5322144	2881	SRR3234139
38	DACT 215	A. arguta 40537-C National Arboretum #24	Corvallis	637815	177	215	7-5W:84	--	4xa	Dormant cutting	Nov 2012	F	--	3	TAGCCAA	4146236	2842	SRR3234181
39	DACT 216	A. arguta 74-49F #240 female	Corvallis	637811	172	216	2-4E:80	--	4xa	Dormant cutting	Nov 2012	F	F	3	GTCGCCT	3793736	2788	SRR3234163
40	DACT 217	A. arguta 753-C USPIS M.D. #247	Corvallis	637816	178	217	3-5M:85	--	4xc	Dormant cutting	Nov 2012	F	--	3	CTCAT	5398032	2875	SRR3234141
41	DACT 218	A. arguta NA 7 #231	Corvallis	637810	171	218	11-4E:79	--	4xa	Dormant cutting	Nov 2012	F	F	3	TTGCTG	5227524	2866	SRR3234183
42	DACT 258	Woodenville #249 female	Davis	637817	179	258	--	--	4xa	Live cutting	June 2015	F	--	3	CATCTGCCG	4803304	2854	SRR3234184
43	DACT 259	A. arguta var. cordifolia F	Corvallis	617164	122	259	4-3W:59	--	4xa	Dormant cutting	Nov 2012	F	F	3	TGGCCAG	5811730	2873	SRR3234173
44	DACT 260	A. arguta var. purpurea	Corvallis	617168	139	260	2-4W:70	--	4xa	Dormant cutting	Nov 2012	F	F	3	TATGT	8100576	2875	SRR3234165
45	DACT 45	NA 13399; A. arguta var. purpurea	Corvallis	637781	124	45	2-5E:61	--	4xa	Dormant cutting	Nov 2012	F	--	1	TCCGAG	3057914	2630	SRR3234126
46	Dumbarton Oaks		Corvallis	617135	84	225	5-2W:34	--	4xa	Dormant cutting	Nov 2012	F	F	3	GAATGCAATA	6049356	2861	SRR3234143
47	Early Cordifolia	A. arguta var. cordifolia	OGW	--	--	--	6-2W:OGW	--	4xa	Live plant	May 2013	F	F	3	ATAGAT	4634780	2840	SRR3234167
48	Flowercloud male		OGW	--	--	--	8-4M:OGW	--	4xa	Live plant	May 2013	M	M	1	ATTAT	1606094	2146	SRR3234109
49	Frenchman's Bay		Corvallis	617162	116	226	1-4W:56	--	4xa,b	Dormant cutting	Nov 2012	F	F	1	GGTGT	6368934	2870	SRR3234107
50	Geneva 1	Geneva #1; Geneva-1	Corvallis	667886	79	319	--	--	4xc	Live cutting	June 2015	F	--	3	TAGATGA	5722372	2882	SRR3234169
51	Geneva 1	Geneva #1; Geneva-1	Corvallis	617101	30	040/227	3-4M:1	--	4xa,b	Dormant cutting	Nov 2012	F	F	3	ATATAA	1651662	1879	SRR3234186
52	Geneva 2	Geneva #2; Geneva-2	Corvallis	617102/667908	31	41	3-4E:2	--	4xa,b	Dormant cutting	Nov 2012	F	F	3	ATGGCAA	5980150	2883	SRR3234182
53	Geneva 3	Geneva #3; Geneva-3	HRC	617133	80	229	1-3E:HRC	--	4xa	Live plant	May 2013	F	F	3	TCTTGG	6276020	2893	SRR3234144
54	Hardy Red	Arguta Hardy Red	Corvallis	617107	47	230	5-3W:7	--	4xc	Dormant cutting	Nov 2012	F	F	1	AACGTGCCT	4646988	2809	SRR3234124
55	HVSC-115		Corvallis	641101	186	231	3-5W:88	China	4xa	Dormant cutting	Nov 2012	F	F	1	ATGAGCAA	2840748	2578	SRR3234118
56	HVSC-117		Corvallis	641102	188	232	4-5W:89	China	4xa	Dormant cutting	Nov 2012	--	M	1	CAACCACACA	3209702	2708	SRR3234134
57	Issai		Corvallis	617106	46	233	7-3W:6	--	4xa	Dormant cutting	Nov 2012	F	F	1	GAAGCA	4525900	2744	SRR3234123
58	Issai	Issai small fruit variant	Davis	617116/667909	--	134	--	--	6xa	Live cutting	June 2015	F	--	3	AACGCACATT	3187264	2606	SRR3234185
59	Issai small fruit variant	Issai	Corvallis	617116/667909	58	134	6-4E:17	--	6xa	Dormant cutting	Nov 2012	F	F	1	ATATCGCCA	3151572	2668	SRR3234120
60	Jumbo		Corvallis	617108	48	234	4-2E:8	--	4xa	Dormant cutting	Nov 2012	F	F	3	ATGAGCAA	5544624	2873	SRR3234146
61	Ken's Red	Putative A. arguta var. cordifolia × A. melanandra	Corvallis	617109	49	235	9-3W:9	--	4xa	Dormant cutting	Nov 2012	F	F	1	CGCAACCAGT	4114708	2860	SRR4308494
62	Ken's Red		Davis	667910	--	157	--	--	4xa	Live cutting	June 2015	--	--	3	TTATTACAT	4077904	2836	SRR3234166
63	Kuchta		Davis	617127	72	324	--	--	4xa	Live cutting	June 2015	F	--	3	GGAGTCAAG	3100740	2790	SRR3234142
64	Langer		Corvallis	637814	176	236	6-5W:83	--	4xa	Dormant cutting	Nov 2012	F	--	1	CCACTCA	5397382	2868	SRR3234119
65	Male Hardy Kiwi		OGW	--	--	--	5-4W:OGW	--	4xa	Live plant	May 2013	M	M	1	CAAGT	4940840	2812	SRR3234125
66	Meader		Corvallis	667887	85	321	6-4M:35	--	4xa,b	Dormant cutting	Nov 2012	M	--	1	CCGAACA	5928514	2727	SRR3234101
67	Meader - Paul Klassen		Corvallis	617129	74	237	5-1W:28	--	4xa,b	Dormant cutting	Nov 2012	M	--	3	GCTCCGA	2533644	2695	SRR3234189
68	Meader male	Possible interspecific A. arguta hybrid	TBF	--	--	--	2-1W:TBF	--	4xa	Live plant	May 2013	M	--	1	GGCTTA	5343874	2858	SRR3234103
69	Meader Male	Meader; possible interspecific A. arguta hybrid	Davis	617117/667992	59	128/273	--	--	4x b,c	Live cutting	June 2015	M	--	3	CTAAGCA	611084	985	SRR3234160
70	Michigan State		TBF	617136	86	239	2-1E:TBF	--	4xa	Live plant	May 2013	F	F	3	GGTGT	5521514	2880	SRR3234149
71	Michigan State	MSU	Corvallis	617128	73	238	1-2W:27	--	4xa,b	Dormant cutting	Nov 2012	F	F	3	CCGAACA	4099470	2857	SRR3234171
72	Natasha		OGW	--	--	--	6-3E:OGW	--	4xa	Live plant	May 2013	F	--	1	GCGCTCA	2591336	2570	SRR3234110
73	New Zealand		Corvallis	617125	70	334	8-2W:24	--	4xa	Dormant cutting	Nov 2012	F	F	3	TGGCAACAGA	965764	1656	SRR3234191
74	Ogden Point		Corvallis	617140	90	240	9-2W:40	--	4xa,b	Dormant cutting	Nov 2012	F	F	2	AACGCACATT	2749792	2686	SRR3234136
75	Opitz		Corvallis	637803	163	241	2-4M:74	--	4xa	Dormant cutting	Nov 2012	M	M	1	GGTATA	5665492	2888	SRR3234105
76	Opitz Female	R1 V26	Davis	667914	--	185	8-3W	--	4xa	Live cutting	June 2015	F	--	3	TCCGAG	4136132	2828	SRR3234164
77	Opitz Male		Corvallis	637802	162	242	5-5E:73	--	4xa	Dormant cutting	Nov 2012	M	M	1	TCTTGG	6587636	2901	SRR3234106
78	Opitz Male	R1 V25	Davis	667913	--	184	--	--	4xa	Live cutting	June 2015	M	--	3	ACCAGGA	6793980	2889	SRR3234162
79	ORUS 1-2	CACT105 SG#2	Corvallis	667902	253	243	9-4W:101	China	4xa	Dormant cutting	Nov 2012	--	--	1	CAGTGCCATT	8039922	2862	SRR3234131
80	ORUS 1-3		Corvallis	667903	254	244	1-5W:102	China	4xa	Dormant cutting	Nov 2012	--	M	1	GGAAGACAT	3857518	2786	SRR3234102
81	ORUS 1-4		Corvallis	667890	239	322	11-4W:92	China	4xa	Dormant cutting	Nov 2012	--	F	1	TGCTT	4645838	2816	SRR3234116
82	ORUS 1-5	CACT105 SG#5	Corvallis	667899	250	245	9-4E:98	China	4xa	Dormant cutting	Nov 2012	--	F	1	TCACTG	4455038	2722	SRR3234127
83	ORUS 1-6	CACT105 SG#6	Corvallis	667889	238	246	10-4W:91	China	4xa	Dormant cutting	Nov 2012	--	F	1	CATAT	11782074	2854	SRR3234130
84	ORUS 1-8	CACT105 SG#8	Corvallis	667904	255	247	9-5E:103	China	4xa	Dormant cutting	Nov 2012	--	M	1	ACAGT	2096570	2378	SRR3234128
85	ORUS 2-1	CACT 106 SG#1	Corvallis	667905	256	248	8-5E:104	China	4xa	Dormant cutting	Nov 2012	M	M	3	CTTGA	8998044	2861	SRR3234151
86	ORUS 2-16		Corvallis	667891	241	249	12-4M:93	China	4xa	Dormant cutting	Nov 2012	F	F	1	TAGCGGAT	12638534	2873	SRR3234100
87	ORUS 2-17		Corvallis	667901	252	250	9-5M:100	China	4xa	Dormant cutting	Nov 2012	--	M	1	GGATA	2219262	2387	SRR3234108
88	ORUS 2-3	CACT 106 SG#3	Corvallis	667900	251	333	10-4E:99	China	4xa	Dormant cutting	Nov 2012	--	F	3	CTCTA	4351174	2792	SRR3234192
89	ORUS 2-6	CACT 106 SG#6	Corvallis	667894	244	251	--	China	4xa	Live cutting	June 2015	--	--	3	CAGAGGT	5242088	2787	SRR3234147
90	ORUS 2-7	CACT106 SG#7	Corvallis	667895	245	252	12-4E:95	China	4xa	Dormant cutting	Nov 2012	--	F	1	CATCTGCCG	2135604	2281	SRR3234132
91	ORUS 2-8	CACT106 SG#8	Corvallis	667896	246	253	9-5W:96	China	4xa	Dormant cutting	Nov 2012	--	--	1	GGAGTCAAG	7224372	2865	SRR3234129
92	ORUS 3-3	CACT107 SG#3	Corvallis	667892	242	254	12-4W:94	China	4xa	Dormant cutting	Nov 2012	--	F	1	GGACAG	8156828	2848	SRR3234133
93	ORUS 3-4		Corvallis	667898	249	323	4-4E:97	China	4xa	Dormant cutting	Nov 2012	--	--	1	ACAACT	4594648	2814	SRR3234115
94	PI 617111	A. arguta var. purpurea	Corvallis	617111	51	045/327	--	--	4xa,b	Live cutting	June 2015	F	--	3	AATTAG	3999638	2784	SRR3234150
95	PI 637788	A. arguta var. purpurea	Corvallis	637788	136	261	--	--	4xa	Live cutting	June 2015	F	--	3	GAGCGACAT	4344498	2798	SRR3234190
96	PI 637806		Corvallis	637806	166	318	--	--	4xa	Live cutting	June 2015	F	--	3	GCCAACAAGA	4445492	2886	SRR3234170
97	Red Princess	Putative A. arguta × A. melanandra	Corvallis	617118	60	274	4-1W:19	--	4xa,b	Dormant cutting	Nov 2012	F	F	1	AATAACCAA	3386808	2769	SRR3234122
98	Rossana		OGW	--	--	--	7-2W:OGW	--	4xa	Live plant	May 2013	F	F	3	TCAGAGAT	4515950	2817	SRR3234195
99	Smith 2 Female		Corvallis	617130	75	255	6-1E:29	--	4xa,b	Dormant cutting	Nov 2012	--	--	3	TGGCACAGA	4624310	2662	SRR3234176
100	Smith 2 Male		KHF	--	--	--	3-3E:KHF	--	4xa	Live cutting	June 2015	M	M	3	GCGTACAAT	5664902	2871	SRR3234152
101	Tatyana		OGW	--	--	--	6-1W:OGW	--	4xa	Live plant	May 2013	F	F	1	ATATAA	1469580	2087	SRR3234112
102	Turrets		Corvallis	617141	91	256	7-5E:41	--	4xa,b	Live cutting	June 2015	M	--	3	CACCA	4612890	2772	SRR3234145
103	West		Corvallis	617121	66	257	4-1E:21	--	4xa,b	Dormant cutting	Nov 2012	F	F	3	GCGTCCT	6337356	2857	SRR3234156
															Average	4.62948e+06	2652.75
															Total	476836814	--
Actinidia kolomikta
no.	Genotype name	Alternative names, spellings, or identifiers; notes	Source	PI #	CACT #	DACT #	UNH ID	Reported Country of Origin (if wild collected)	Ploidy	Material Received	Date Received	Gender Reported	Gender Observed	GBS Library	GBS Barcode	PE reads	SNPs called	SRA number
1	A-10	A/O; Arnold Arboretum	Corvallis	617145	95	275	14-1a:45	--	2xa,b	Dormant cutting	Nov 2012	F	F	3	GTGACACAT	7989260	3348	SRR3234080
2	Ananasnaya		HRC	--	--	--	11-1a:HRC	--	2xa	Live plant	May 2013	F	F	3	AAGACGCT	4765536	3349	SRR3234096
3	Arctic Beauty		Corvallis	617144	94	276	14-1c:44	--	2xa,b	Dormant cutting	Nov 2012	--	M	3	GGTATA	4346014	3282	SRR3234076
4	Aromatnaya		Corvallis	617143	93	277	11-2b:43	--	2xa	Dormant cutting	Nov 2012	F	F	2	GGTGT	4701056	3302	SRR3234074
5	Aromatnaya		Corvallis	617124	69	278	--	--	2xa,b	Live cutting	June 2015	F	--	3	GCAAGCCAT	4603306	3288	SRR3234090
6	Broadmore		Corvallis	660738	126	279	12-1b:62	--	2xa	Dormant cutting	Nov 2012	--	--	3	TTCGTT	1911776	3134	SRR3234089
7	Dr. Szymanowski		Corvallis	617166	137	280	12-1d:68	--	2xa	Dormant cutting	Nov 2012	F	F	2	GGCTTA	5907658	3308	SRR3234072
8	Frost		OGW	--	--	--	15-1d:OGW	--	2xa	Live plant	May 2015	F	--	3	CGCACCAATT	5687430	3327	SRR3234093
9	Hero		OGW	--	--	--	15-1e:OGW	--	2xa	Live plant	May 2015	F	--	3	TCACGGAAG	6626818	3253	SRR3234085
10	Klara Zetkin		HRC	--	--	--	12-1a:HRC	--	2xa	Live plant	May 2013	F	F	3	ATATCGCCA	3464698	3293	SRR3234091
11	Krupnopladnaya	Krupnoplodnaya	Corvallis	617122	67	282	10-1c:22	--	2xa,b	Dormant cutting	Nov 2012	F	M	1	ATCTGT	3596006	3250	SRR3234071
12	Krupnoplodnaya	Krupnopladnaya	Corvallis	617138	88	283	10-1e:38	--	2xa	Dormant cutting	Nov 2012	--	F	3	AATAACCAA	3956698	3335	SRR3234082
13	Krupnoplodnaya	Krupnopladnaya	HRC	617146	96	284	13-1a:HRC	--	2xa	Live plant	May 2013	F	F	3	CGCAACCAGT	4564738	3359	SRR3234092
14	Leningradskaya pozdnaya		Corvallis	617150	101	285	50	--	2xa	Dormant cutting	Nov 2012	M	M	3	CGTTCA	5341386	3324	SRR3234097
15	Matovnaya	Frost	HRC	617147	97	286	12-1c:HRC	--	2xa,b	Live plant	May 2013	F	F	3	CAGTGCCATT	9769392	3313	SRR3234083
16	Nahodka		Corvallis	617120	65	287	10-1a:20	--	2xa,b	Dormant cutting	Nov 2012	F	F	2	TTCGTT	2343654	3133	SRR3234075
17	Northwoods	Northwoods BG	Corvallis	637782	130	288	13-1d:66	--	2xa,b	Dormant cutting	Nov 2012	M	--	3	TGCAGA	6380978	3298	SRR3234088
18	Oluyckos	Oluyhkos	HRC	641095	127	289	12-1e:HRC	--	2xa,b	Live plant	May 2013	F	F	3	CGTGGACAGT	4791980	3325	SRR3234084
19	Pasha Male		OGW	--	--	--	11-1c:OGW	--	2xa	Live plant	May 2013	M	M	3	AATGAACGA	1289652	2057	SRR3234086
20	Pautske		Corvallis	617139	89	290	--	--	2xa	Dormant cutting	Nov 2012	F	--	1	TGAAT	3446936	3270	SRR3234070
21	Pautske		Corvallis	667978	98	291	10-1b	--	2xa,b	Live cutting	June 2015	F	--	3	CCACTCA	5141478	3303	SRR3234081
22	Pavlovskaya		HRC	617148	99	--	11-1d:HRC	--	2xa,b	Live plant	May 2013	F	F	3	GCGCCG	3545306	3232	SRR3234077
23	Raintree		Corvallis	617126	71	292	13-1c:25	--	2xa,b	Dormant cutting	Nov 2012	M	M	3	TCACTG	5763436	3338	SRR3234094
24	Red Beauty		TBF	--	--	--	13-1b:TBF	--	2xa	Live plant	May 2013	F	F	3	ATCCG	6578532	3354	SRR3234078
25	Sentyabraskaya	September	Corvallis	667979	128	294	--	--	2xa,b	Dormant cutting	Nov 2012	F	F	3	GGATA	4277928	3238	SRR3234079
26	Sentyabraskaya	September	Corvallis	617149	100	293	14-1e:49	--	2xa	Dormant cutting	Nov 2012	F	F	3	GGAAGACAT	4772602	3336	SRR3234087
27	September Sun		OGW	--	--	--	14-1b:OGW	--	2xa,b	Live plant	May 2013	F	F	3	CTCGTCG	1570490	2983	SRR3234095
28	Urozhainaya	Urozainaya	Corvallis	641096	129	295	11-1e:65	--	2xa,b	Dormant cutting	Nov 2012	--	F	2	GAGCGACAT	3639332	3279	SRR3234073
															Average	4.6705e+06	3236.11
															Total	130774076	--
Actinidia polygama
no.	Genotype name	Alternative names, spellings, or identifiers; notes	Source	PI #	CACT #	DACT #	UNH ID	Reported Country of Origin (if wild collected)	Ploidy	Material Received	Date Received	Gender Reported	Gender Observed	GBS Library	GBS Barcode	PE reads	SNPs called	SRA number
1	DACT 309	A. polygama (female)	Corvallis	637789	140	309	13-4E:71	--	2xa	Dormant cutting	Nov 2012	F	F	2	GCGCTCA	1916198	1590	SRR3234068
2	DACT 310	A. polygama (male)	Corvallis	637790	141	310	--	--	2xa	Dormant cutting	Nov 2012	M	--	2	TGACGCCA	1386282	1930	SRR3234064
3	Hot Pepper		OGW	--	--	--	13-4W:OGW	--	2xa	Live plant	May 2013	F	F	2	GAAGTG	3010144	1991	SRR3234066
4	NA 64534	BJG-025; BJG-142	Corvallis	--	229	116	15-4b	--	2xa	Live cutting	June 2015	F	--	3	GAAGTG	4603306	1911	SRR3234069
5	Pavel Male		OGW	--	--	--	13-4M:OGW	--	2xa	Live plant	May 2013	M	M	2	TATTCGCAT	3352368	2000	SRR3234067
6	UW-1		Corvallis	617132	78	312	--	--	2xa,b	Dormant cutting	Nov 2012	M	--	1	GAATGCAATA	3173474	2009	SRR3234063
7	Veras Pride		OGW	--	--	--	15-4a:OGW	--	2xa	Live plant	May 2013	F	F	2	CAGATA	2357156	1991	SRR3234065
															Average	2.82842e+06	1917.43
															Total	19798928	--
