# Supplementary material for: GBS-Based Deconvolution of the Surviving North American Collection of Cold-Hardy Kiwifruit (Actinidia spp.) Germplasm
Source: PLoS One. 2017 Jan 26;12(1):e0170580. doi: 10.1371/journal.pone.0170580 (PMC5268759; doi:10.1371/journal.pone.0170580)
Supplement: S2 Table — (XLSX) [file pone.0170580.s002.xlsx]

## Sheet: Sheet1
Species		A. arguta	A. arguta	A. arguta	A. arguta	A. arguta	A. arguta	A. arguta	A. arguta	A. arguta	A. arguta	A. arguta	A. arguta	A. arguta	A. arguta	A. arguta	A. arguta	A. arguta	A. arguta	A. arguta	A. arguta	A. arguta	A. arguta	A. arguta	A. arguta	A. arguta	A. arguta	A. arguta	A. arguta	A. arguta	A. arguta	A. arguta	A. arguta	A. arguta	A. arguta	A. arguta	A. arguta	A. arguta	A. arguta	A. arguta	A. arguta	A. arguta	A. arguta	A. arguta	A. arguta	A. arguta	A. arguta	A. arguta	A. arguta
	Accession	#211A (PI 637808)	#211B (PI 637809)	#74 Female (PI 637804)	119-40 (PI 617156)	119-40-B (PI 617137)	125-40 (PI 617157)	127-40 (PI 617142)	127-40 (PI 617163)	40537-C #40 female (PI 637805)	74-32 (PI 617113)	74-46 (TBF)	74-49 (PI 617103)	74-49 (PI 667993)	74-52 (KHF)	74-55 (PI 617167)	74-55 (PI 617114)	74-8 (PI 617134)	74-9 (PI 617159)	Ananasnaja (PI 667907)	Ananasnaja male (PI 617105)	Ananasnaya (PI 617104)	Andrey (OGW)	Belfast Bay (PI 617131)	Chang Bai Mountain 1 (PI 617110)	Chang Bai Mountain 2 (PI 617110)	Chang Bai Mountain 3 (PI 617110)	Chang Bai Mountain 4 (PI 617110)	Chang Bai Mountain 5 (PI 617110)	Cherry Bomb (PI 617165)	Cherry Bomb (PI 667915)	Chico (PI 667888)	Cornell (PI 641098)	Cornell female (TBF)	DACT 123 (PI 617152/PI 667991)	DACT 161 (PI 667911)	DACT 213 (PI 637813)	DACT 214 (PI 637812)	DACT 215 (PI 637815)	DACT 216 (PI 637811)	DACT 217 (PI 637816)	DACT 218 (PI 637810)	DACT 258 (PI 637817)	DACT 259 (PI 617164)	DACT 260 (PI 617168)	DACT 45 (PI 637781)	Dumbarton Oaks (PI 617135)	Early Cordifolia (OGW)	Flowercloud male (OGW)
A. arguta	#211A (PI 637808)	0	993	984	962	781	978	537	993	803	993	976	991	125	990	982	962	993	993	850	990	944	976	948	427	975	983	992	910	989	983	982	980	992	991	669	998	993	989	980	989	981	993	993	990	958	990	989	874
A. arguta	#211B (PI 637809)	0.0490385	0	978	957	776	973	535	987	802	988	971	989	128	984	978	958	988	989	850	983	940	970	943	425	972	981	988	908	986	979	978	975	988	983	669	988	989	983	975	983	976	988	988	985	956	984	985	874
A. arguta	#74 Female (PI 637804)	0.10625	0.109135	0	978	790	993	544	977	803	989	976	987	125	986	975	961	987	986	858	983	947	973	954	430	970	978	988	909	984	977	981	980	986	977	667	982	996	977	979	982	976	990	979	984	954	985	978	875
A. arguta	119-40 (PI 617156)	0.102404	0.106731	0.000961538	0	773	974	542	958	798	968	960	968	126	965	955	942	965	965	845	962	928	956	941	423	951	959	967	890	963	958	963	963	967	955	661	961	975	957	957	962	956	969	959	965	935	967	958	857
A. arguta	119-40-B (PI 617137)	0.0951923	0.0980769	0.00192308	0.00144231	0	789	489	781	695	788	784	788	125	787	773	772	783	786	736	781	761	775	752	377	784	774	789	758	784	783	788	780	789	775	618	785	795	777	784	781	779	792	776	782	774	788	778	735
A. arguta	125-40 (PI 617157)	0.107212	0.108654	0.000480769	0.000480769	0.00144231	0	545	972	805	983	972	982	127	982	969	958	980	980	856	976	943	968	949	429	967	973	982	904	978	972	976	973	982	971	667	974	991	971	972	975	971	985	973	979	948	979	972	872
A. arguta	127-40 (PI 617142)	0.0620192	0.0644231	0.00288462	0.00192308	0.00192308	0.00288462	0	538	507	538	535	535	121	544	528	525	539	538	525	534	534	536	535	270	534	533	538	515	534	540	541	542	541	534	436	537	543	535	535	536	531	543	534	536	530	536	535	507
A. arguta	127-40 (PI 617163)	0	0.0485577	0.104808	0.100481	0.0932692	0.104808	0.0625	0	803	985	971	986	127	985	975	954	985	984	849	979	939	969	943	425	968	977	986	903	982	975	975	974	986	981	673	987	986	982	971	979	974	986	985	981	951	981	985	869
A. arguta	40537-C #40 female (PI 637805)	0.0846154	0.0865385	0.0716346	0.0706731	0.0610577	0.0721154	0.0432692	0.0841346	0	802	795	805	126	808	794	792	803	805	761	798	793	798	797	377	799	794	804	763	800	802	804	804	807	800	620	803	809	802	803	813	808	810	803	799	787	807	802	733
A. arguta	74-32 (PI 617113)	0.104808	0.104327	0.0971154	0.0923077	0.0793269	0.0975962	0.0528846	0.101923	0.0788462	0	980	995	127	995	983	969	995	996	858	989	946	980	951	435	985	987	998	916	989	984	987	981	995	986	665	989	998	984	983	989	984	995	990	994	961	992	986	880
A. arguta	74-46 (TBF)	0.105288	0.114904	0.0942308	0.0913462	0.0802885	0.0947115	0.0514423	0.105288	0.0716346	0.0894231	0	978	128	977	968	955	981	977	860	972	934	964	943	427	965	967	980	903	974	970	973	968	981	969	668	972	982	969	969	975	969	993	972	979	948	977	973	867
A. arguta	74-49 (PI 617103)	0.105769	0.104327	0.0879808	0.0841346	0.075	0.0870192	0.0456731	0.104327	0.0788462	0.0932692	0.0975962	0	129	991	983	962	991	992	855	997	956	978	949	430	979	986	997	918	992	984	990	979	993	984	670	988	997	984	979	987	982	995	988	989	964	992	985	876
A. arguta	74-49 (PI 667993)	0.0139423	0.0168269	0.0139423	0.0134615	0.0144231	0.0144231	0.0134615	0.0139423	0.0110577	0.0129808	0.0144231	0.0158654	0	129	124	126	127	130	124	127	127	126	124	59	128	124	128	125	127	128	130	128	130	127	116	126	127	129	127	127	125	129	127	129	125	130	129	127
A. arguta	74-52 (KHF)	0.106731	0.107692	0.100481	0.0975962	0.0879808	0.101442	0.0605769	0.104327	0.0831731	0.0504808	0.0942308	0.100962	0.0105769	0	980	967	991	992	858	987	948	978	952	433	979	980	992	910	988	983	987	979	993	985	671	984	996	984	982	988	983	994	988	994	957	990	985	877
A. arguta	74-55 (PI 617167)	0.0947115	0.0956731	0.128846	0.124519	0.111058	0.128846	0.0735577	0.0932692	0.0951923	0.128365	0.122115	0.124519	0.0197115	0.126442	0	952	984	984	844	980	935	968	943	427	969	976	984	908	992	986	974	972	985	976	668	978	986	975	969	979	976	986	978	980	963	979	976	866
A. arguta	74-55 (PI 617114)	0.102885	0.109135	0.0932692	0.0899038	0.0783654	0.09375	0.0490385	0.101442	0.0769231	0.0538462	0.0831731	0.0846154	0.0134615	0.0528846	0.115385	0	965	966	842	959	926	952	931	421	955	954	966	888	962	961	958	955	967	956	660	958	969	955	957	965	956	970	960	973	931	962	956	856
A. arguta	74-8 (PI 617134)	0.1125	0.109135	0.0865385	0.0836538	0.0697115	0.0875	0.0432692	0.110577	0.0692308	0.0567308	0.0855769	0.0899038	0.0144231	0.0899038	0.119231	0.0451923	0	992	856	988	946	978	950	428	977	984	995	911	989	983	984	983	995	985	668	988	995	985	991	989	983	998	989	992	958	991	986	872
A. arguta	74-9 (PI 617159)	0.114423	0.115385	0.0956731	0.0927885	0.0826923	0.0966346	0.0519231	0.1125	0.0581731	0.0875	0.0894231	0.103846	0.0100962	0.075	0.125	0.08125	0.0927885	0	855	989	945	979	950	429	979	984	996	913	993	985	986	980	993	986	669	989	996	985	979	993	986	995	988	992	961	994	986	879
A. arguta	Ananasnaja (PI 667907)	0.09375	0.1	0.0865385	0.0836538	0.0769231	0.0865385	0.0504808	0.09375	0.0663462	0.08125	0.000480769	0.0870192	0.0139423	0.0884615	0.107212	0.0725962	0.0745192	0.0798077	0	847	835	847	848	394	850	841	852	812	851	853	850	848	856	843	642	850	856	846	853	849	848	866	848	851	840	852	847	787
A. arguta	Ananasnaja male (PI 617105)	0.102885	0.102404	0.0841346	0.0807692	0.0725962	0.0836538	0.0442308	0.100962	0.0759615	0.0918269	0.0961538	0.000480769	0.0149038	0.100481	0.124038	0.0850962	0.0903846	0.102885	0.0855769	0	951	974	945	427	972	979	991	909	986	980	981	977	988	983	666	985	992	981	975	985	980	992	984	988	958	987	982	872
A. arguta	Ananasnaya (PI 617104)	0.0971154	0.0980769	0.0807692	0.0759615	0.0701923	0.0798077	0.04375	0.0956731	0.0759615	0.0855769	0.0879808	0.000480769	0.0149038	0.09375	0.114423	0.0798077	0.0826923	0.0975962	0.0822115	0	0	935	920	410	933	937	950	873	945	940	941	938	948	937	662	943	951	939	939	940	937	952	940	947	916	947	939	840
A. arguta	Andrey (OGW)	0.112019	0.115865	0.118269	0.116827	0.101442	0.118269	0.0682692	0.109615	0.0923077	0.126442	0.113462	0.119712	0.0173077	0.128846	0.0913462	0.111058	0.114904	0.116827	0.100481	0.117788	0.111058	0	939	427	966	972	983	901	973	971	972	968	976	968	663	972	982	970	965	975	971	982	973	977	943	977	969	862
A. arguta	Belfast Bay (PI 617131)	0.0971154	0.0966346	0.0889423	0.0846154	0.0745192	0.0879808	0.0485577	0.0956731	0.0716346	0.0826923	0.0475962	0.0918269	0.0149038	0.0875	0.113462	0.0817308	0.0826923	0.08125	0.0413462	0.0894231	0.0836538	0.116827	0	418	937	941	951	873	948	946	943	948	951	944	657	945	952	943	940	948	945	953	947	947	920	950	944	843
A. arguta	Chang Bai Mountain 1 (PI 617110)	0.0528846	0.0471154	0.0533654	0.0533654	0.0475962	0.0528846	0.0346154	0.0509615	0.0413462	0.0485577	0.0557692	0.0538462	0.00576923	0.0557692	0.0485577	0.0533654	0.0495192	0.0509615	0.0480769	0.0538462	0.0509615	0.0370192	0.05	0	437	426	432	437	431	433	429	422	433	424	341	432	431	425	426	427	429	431	427	428	435	427	424	429
A. arguta	Chang Bai Mountain 2 (PI 617110)	0.1125	0.108173	0.11875	0.116827	0.1	0.118269	0.0682692	0.110096	0.0980769	0.125	0.116827	0.124519	0.0139423	0.130769	0.104808	0.125	0.124038	0.126442	0.0980769	0.123558	0.116346	0.0802885	0.111538	0.0192308	0	970	984	925	975	970	971	965	979	968	671	974	981	968	966	976	971	982	972	978	953	975	969	878
A. arguta	Chang Bai Mountain 3 (PI 617110)	0.116346	0.116346	0.122596	0.119712	0.0985577	0.121635	0.0673077	0.113462	0.100481	0.125481	0.112981	0.114904	0.0182692	0.135096	0.103365	0.123558	0.122115	0.127404	0.0956731	0.116346	0.109135	0.0836538	0.115385	0.0278846	0.0576923	0	992	908	984	977	979	972	984	975	662	978	988	975	971	980	975	986	982	981	952	981	978	864
A. arguta	Chang Bai Mountain 4 (PI 617110)	0.117788	0.122115	0.129808	0.126442	0.104327	0.128846	0.0682692	0.113942	0.100962	0.124519	0.11875	0.131731	0.0201923	0.125481	0.0995192	0.122115	0.122596	0.127404	0.103846	0.131731	0.121635	0.0884615	0.112981	0.0322115	0.0817308	0.0620192	0	919	991	985	988	981	995	985	665	989	999	986	984	992	988	998	991	993	964	994	987	878
A. arguta	Chang Bai Mountain 5 (PI 617110)	0.105769	0.104808	0.108173	0.105769	0.0889423	0.107212	0.0653846	0.102404	0.0932692	0.113462	0.104808	0.116346	0.0125	0.120192	0.0990385	0.107692	0.109135	0.116346	0.0927885	0.115865	0.108173	0.0711538	0.102404	0.0206731	0.0403846	0.0495192	0.0725962	0	913	909	909	899	918	903	654	912	917	903	900	910	906	918	907	912	908	909	904	852
A. arguta	Cherry Bomb (PI 617165)	0.102404	0.0971154	0.133173	0.128846	0.115865	0.133173	0.0764423	0.1	0.0975962	0.126442	0.126923	0.130288	0.0211538	0.130288	0.00384615	0.119712	0.123077	0.127404	0.111538	0.129327	0.121154	0.09375	0.116346	0.0466346	0.101442	0.101923	0.0975962	0.0971154	0	991	984	976	990	980	674	984	997	981	977	987	982	992	984	989	968	987	982	876
A. arguta	Cherry Bomb (PI 667915)	0.100481	0.100962	0.13125	0.127885	0.116827	0.132212	0.0774038	0.0985577	0.0956731	0.133173	0.125481	0.127885	0.0201923	0.132692	0.00144231	0.119712	0.121635	0.127404	0.110577	0.125481	0.117308	0.0918269	0.114423	0.0495192	0.105769	0.105769	0.100962	0.101923	0.00432692	0	976	971	984	976	677	979	987	974	973	980	974	988	980	984	964	981	975	871
A. arguta	Chico (PI 667888)	0.104808	0.101923	0.0865385	0.0846154	0.0802885	0.0870192	0.0475962	0.103365	0.0745192	0.0932692	0.0769231	0.0923077	0.0115385	0.0966346	0.119231	0.0855769	0.0831731	0.0870192	0.0673077	0.0908654	0.0870192	0.1125	0.0817308	0.0524038	0.119231	0.122115	0.125962	0.111538	0.122596	0.122596	0	976	988	977	662	978	993	978	976	982	976	988	980	985	953	984	978	873
A. arguta	Cornell (PI 641098)	0.0975962	0.102885	0.0923077	0.0875	0.0802885	0.0913462	0.0548077	0.0975962	0.0740385	0.08125	0.08125	0.0903846	0.0115385	0.0846154	0.117788	0.0817308	0.0846154	0.0841346	0.0721154	0.0879808	0.0841346	0.107692	0.0778846	0.0528846	0.117308	0.123558	0.117788	0.110577	0.119712	0.119231	0.0581731	0	984	973	666	977	984	976	973	976	968	983	976	978	947	980	976	861
A. arguta	Cornell female (TBF)	0.104808	0.105288	0.0927885	0.0899038	0.0793269	0.09375	0.0514423	0.103846	0.0711538	0.0817308	0.0884615	0.0855769	0.00576923	0.0793269	0.125481	0.0865385	0.0903846	0.0663462	0.0798077	0.0841346	0.0826923	0.111058	0.0798077	0.0514423	0.120673	0.119712	0.123558	0.1125	0.124519	0.129327	0.0706731	0.0480769	0	985	674	988	997	985	980	988	983	998	988	994	961	991	987	882
A. arguta	DACT 123 (PI 617152/PI 667991)	0.0572115	0.0528846	0.09375	0.0918269	0.0802885	0.0942308	0.0533654	0.0557692	0.075	0.0850962	0.0932692	0.0870192	0.0163462	0.0927885	0.110096	0.0865385	0.0865385	0.0961538	0.08125	0.0865385	0.08125	0.118269	0.0846154	0.0475962	0.116346	0.111538	0.112019	0.102885	0.114423	0.113942	0.0879808	0.0942308	0.0971154	0	661	983	987	992	970	982	976	986	996	984	951	985	991	868
A. arguta	DACT 161 (PI 667911)	0.0677885	0.0677885	0.0980769	0.0956731	0.0942308	0.0980769	0.0644231	0.06875	0.0798077	0.0971154	0.09375	0.0923077	0.0177885	0.0947115	0.00144231	0.0889423	0.0899038	0.0908654	0.0884615	0.0903846	0.0884615	0.0649038	0.0822115	0.0389423	0.0740385	0.0769231	0.0721154	0.0759615	0.00432692	0.00144231	0.0894231	0.0836538	0.0932692	0.0759615	0	675	667	665	662	663	663	677	664	670	671	666	665	643
A. arguta	DACT 213 (PI 637813)	0.000480769	0.0490385	0.104808	0.100481	0.0927885	0.104808	0.0610577	0	0.0846154	0.104327	0.105769	0.105769	0.0144231	0.104808	0.0927885	0.100962	0.110096	0.1125	0.0932692	0.103365	0.0975962	0.110577	0.0966346	0.0528846	0.111058	0.114904	0.115865	0.103846	0.1	0.0995192	0.102885	0.0971154	0.103846	0.0557692	0.0677885	0	989	983	975	984	979	989	987	985	956	986	985	877
A. arguta	DACT 214 (PI 637812)	0.108173	0.110577	0.00144231	0.00144231	0.000961538	0.000961538	0.00288462	0.105769	0.0730769	0.0971154	0.0927885	0.0870192	0.0149038	0.1	0.128365	0.09375	0.0884615	0.0971154	0.0850962	0.0846154	0.0802885	0.120192	0.0884615	0.0538462	0.120192	0.122596	0.128365	0.107212	0.133173	0.133654	0.0870192	0.0947115	0.0942308	0.0951923	0.0985577	0.105288	0	987	982	992	988	1000	990	995	964	995	987	883
A. arguta	DACT 215 (PI 637815)	0.0586538	0.0548077	0.0932692	0.0913462	0.08125	0.09375	0.0528846	0.0567308	0.0754808	0.0846154	0.0947115	0.0884615	0.0158654	0.0918269	0.110577	0.0860577	0.0879808	0.0966346	0.0822115	0.0870192	0.0817308	0.117308	0.0855769	0.0490385	0.115385	0.111538	0.1125	0.103365	0.114904	0.112981	0.0894231	0.0942308	0.0975962	0.00144231	0.0778846	0.0567308	0.0966346	0	972	982	976	986	994	982	950	987	995	869
A. arguta	DACT 216 (PI 637811)	0.109135	0.107692	0.0879808	0.0855769	0.0725962	0.0884615	0.04375	0.107212	0.0711538	0.0581731	0.0846154	0.0889423	0.0139423	0.0903846	0.11875	0.0456731	0.000480769	0.0947115	0.0754808	0.0894231	0.0826923	0.115865	0.0841346	0.0504808	0.122115	0.120673	0.122596	0.107692	0.124038	0.123077	0.0826923	0.0817308	0.0875	0.0846154	0.0884615	0.107212	0.0884615	0.0865385	0	976	969	983	978	978	947	979	971	864
A. arguta	DACT 217 (PI 637816)	0.101442	0.102885	0.0850962	0.0817308	0.06875	0.0836538	0.0451923	0.0995192	0	0.0942308	0.0889423	0.0966346	0.0115385	0.0971154	0.114904	0.0918269	0.0879808	0.0682692	0.0783654	0.0947115	0.0899038	0.115385	0.0846154	0.0509615	0.123077	0.125481	0.125	0.113462	0.115865	0.114904	0.0870192	0.0850962	0.0836538	0.0875	0.0870192	0.100481	0.0855769	0.0875	0.0889423	0	994	993	984	987	958	989	984	872
A. arguta	DACT 218 (PI 637810)	0.100481	0.102404	0.0822115	0.0793269	0.0663462	0.08125	0.0447115	0.0985577	0.000480769	0.0927885	0.0875	0.0951923	0.0110577	0.0951923	0.113942	0.0889423	0.0855769	0.0668269	0.0798077	0.09375	0.0894231	0.114423	0.0855769	0.0514423	0.123558	0.123558	0.123077	0.1125	0.115385	0.114423	0.0855769	0.0846154	0.0817308	0.0860577	0.0865385	0.1	0.0822115	0.0870192	0.0865385	0.000480769	0	988	980	981	952	983	979	869
A. arguta	DACT 258 (PI 637817)	0.108173	0.116346	0.0975962	0.0932692	0.0807692	0.0971154	0.0524038	0.107692	0.0716346	0.0913462	0.000961538	0.0990385	0.0149038	0.0966346	0.124519	0.0841346	0.0870192	0.0884615	0	0.0980769	0.0903846	0.115865	0.0480769	0.05625	0.116346	0.113942	0.120192	0.106731	0.129327	0.128846	0.0788462	0.0826923	0.0889423	0.0956731	0.0947115	0.108173	0.0956731	0.0971154	0.0860577	0.0894231	0.0884615	0	989	996	961	993	988	881
A. arguta	DACT 259 (PI 617164)	0.0586538	0.0548077	0.0947115	0.0927885	0.08125	0.0951923	0.0528846	0.0572115	0.0759615	0.0855769	0.0932692	0.0884615	0.0158654	0.0932692	0.110096	0.0875	0.0875	0.0971154	0.0817308	0.0875	0.0822115	0.118269	0.0860577	0.0495192	0.117308	0.1125	0.114423	0.103846	0.116346	0.115385	0.0894231	0.0942308	0.0971154	0	0.0769231	0.0572115	0.0966346	0.000480769	0.0860577	0.0894231	0.0884615	0.0956731	0	986	954	990	995	871
A. arguta	DACT 260 (PI 617168)	0.110096	0.116827	0.100481	0.0975962	0.0817308	0.101442	0.0528846	0.108173	0.0798077	0.0576923	0.0879808	0.0918269	0.0144231	0.0557692	0.121635	0.000480769	0.0509615	0.0865385	0.0769231	0.0923077	0.0855769	0.118269	0.0860577	0.0557692	0.132212	0.129808	0.130288	0.114904	0.125962	0.125481	0.0932692	0.0879808	0.0918269	0.0932692	0.0927885	0.107692	0.1	0.0932692	0.0504808	0.0980769	0.0947115	0.0894231	0.09375	0	957	988	983	877
A. arguta	DACT 45 (PI 637781)	0.0990385	0.0932692	0.129808	0.125962	0.113462	0.129808	0.0764423	0.0961538	0.0956731	0.125481	0.124038	0.125481	0.0206731	0.128365	0.00384615	0.117308	0.120192	0.125481	0.110096	0.124519	0.115865	0.0923077	0.112019	0.0466346	0.100481	0.0990385	0.0966346	0.0971154	0	0.00480769	0.11875	0.116827	0.121154	0.109615	0.00432692	0.0971154	0.129808	0.110096	0.121154	0.113942	0.1125	0.125962	0.111538	0.123077	0	958	952	867
A. arguta	Dumbarton Oaks (PI 617135)	0.10625	0.108173	0.0923077	0.0894231	0.0831731	0.0923077	0.0471154	0.104327	0.0615385	0.0855769	0.0846154	0.0956731	0.00721154	0.0788462	0.122596	0.0822115	0.0918269	0.0399038	0.0754808	0.0927885	0.0889423	0.122115	0.0764423	0.0524038	0.128365	0.133173	0.133173	0.113462	0.125962	0.123077	0.0831731	0.0802885	0.06875	0.0966346	0.0899038	0.107212	0.09375	0.0971154	0.0927885	0.0706731	0.0706731	0.0860577	0.0980769	0.0875	0.123077	0	986	872
A. arguta	Early Cordifolia (OGW)	0.0586538	0.0533654	0.0923077	0.0899038	0.0798077	0.0923077	0.0514423	0.0576923	0.0740385	0.0826923	0.0947115	0.0870192	0.0158654	0.0899038	0.107692	0.0846154	0.0870192	0.0942308	0.0822115	0.0865385	0.08125	0.117308	0.0841346	0.0475962	0.114423	0.110577	0.111538	0.101442	0.111538	0.111058	0.0899038	0.0942308	0.0971154	0.000480769	0.0769231	0.0572115	0.09375	0	0.0855769	0.0860577	0.0860577	0.0956731	0.000480769	0.0923077	0.107692	0.0947115	0	870
A. arguta	Flowercloud male (OGW)	0.0947115	0.0860577	0.0865385	0.0836538	0.0745192	0.0860577	0.0509615	0.09375	0.06875	0.0884615	0.0923077	0.0759615	0.0144231	0.0942308	0.108654	0.0855769	0.0836538	0.0870192	0.0850962	0.075	0.0730769	0.109135	0.0826923	0.0567308	0.105769	0.104327	0.104808	0.107212	0.107692	0.109615	0.0899038	0.0918269	0.0850962	0.0798077	0.0850962	0.0956731	0.0850962	0.0817308	0.0841346	0.0802885	0.0807692	0.0923077	0.08125	0.0908654	0.10625	0.0865385	0.0793269	0
A. arguta	Frenchman's Bay (PI 617162)	0.100481	0.104808	0.0913462	0.0870192	0.0754808	0.0903846	0.05	0.0980769	0.0793269	0.0759615	0.0509615	0.0966346	0.0149038	0.0942308	0.121154	0.0783654	0.0807692	0.0899038	0.0466346	0.0947115	0.0875	0.120673	0.0461538	0.0548077	0.116346	0.114904	0.120673	0.108173	0.119231	0.124519	0.0798077	0.0807692	0.0798077	0.09375	0.0903846	0.1	0.0903846	0.09375	0.08125	0.0942308	0.0932692	0.0524038	0.0951923	0.0831731	0.116827	0.0899038	0.0927885	0.0865385
A. arguta	Geneva 1 (PI 617101)	0.0826923	0.0846154	0.0697115	0.0677885	0.0663462	0.0706731	0.0423077	0.0817308	0.0528846	0.0634615	0.0653846	0.0788462	0.00721154	0.0610577	0.0971154	0.0620192	0.0682692	0.0288462	0.0620192	0.0759615	0.075	0.0947115	0.0596154	0.0413462	0.0951923	0.0990385	0.100481	0.0841346	0.0985577	0.0990385	0.0625	0.0615385	0.0519231	0.0721154	0.08125	0.0836538	0.0711538	0.0721154	0.0677885	0.0548077	0.0552885	0.0663462	0.0730769	0.0644231	0.0975962	0	0.0721154	0.0730769
A. arguta	Geneva 1 (PI 667886)	0.104327	0.108654	0.0956731	0.0932692	0.0822115	0.0956731	0.0480769	0.103365	0.0576923	0.0875	0.0879808	0.0956731	0.000961538	0.0826923	0.126923	0.0831731	0.0961538	0.0485577	0.0778846	0.0951923	0.0913462	0.124519	0.0783654	0.0504808	0.120192	0.121635	0.128365	0.111538	0.127404	0.127404	0.0846154	0.0855769	0.0567308	0.100481	0.0947115	0.10625	0.0956731	0.101923	0.0966346	0.0716346	0.0711538	0.0889423	0.102404	0.0889423	0.127404	0.0418269	0.0995192	0.0846154
A. arguta	Geneva 2 (PI 617102/PI 667908)	0.1125	0.114423	0.0947115	0.0932692	0.0831731	0.0966346	0.0528846	0.111058	0.0596154	0.0860577	0.0865385	0.102885	0.0100962	0.0730769	0.123077	0.0802885	0.0913462	0.000480769	0.0788462	0.101442	0.0971154	0.114904	0.0802885	0.0495192	0.125481	0.125	0.125481	0.113942	0.125481	0.125962	0.0831731	0.0831731	0.0649038	0.0947115	0.0899038	0.111058	0.0966346	0.0956731	0.09375	0.0692308	0.0668269	0.0865385	0.0956731	0.0841346	0.124038	0.0399038	0.09375	0.0879808
A. arguta	Geneva 3 (PI 617133)	0.102885	0.106731	0.0961538	0.0942308	0.0817308	0.0966346	0.0485577	0.101923	0.0576923	0.0865385	0.0860577	0.0932692	0.00144231	0.08125	0.125	0.08125	0.0956731	0.0475962	0.0764423	0.0932692	0.0894231	0.124038	0.0783654	0.05	0.120673	0.120673	0.127885	0.111058	0.125962	0.126923	0.0826923	0.0860577	0.0557692	0.0990385	0.09375	0.104327	0.0956731	0.101442	0.0961538	0.0711538	0.0692308	0.0875	0.100962	0.0865385	0.125962	0.0427885	0.0985577	0.0822115
A. arguta	Hardy Red (PI 617107)	0.101442	0.0971154	0.131731	0.127404	0.114904	0.131731	0.0764423	0.0990385	0.0975962	0.127404	0.124519	0.127885	0.0206731	0.130769	0.00432692	0.119712	0.122115	0.127885	0.110096	0.126442	0.117308	0.0942308	0.112981	0.0471154	0.102885	0.101923	0.0975962	0.0985577	0.000480769	0.00480769	0.122115	0.118269	0.124038	0.112981	0.00384615	0.1	0.132212	0.113462	0.123077	0.115385	0.115385	0.126923	0.115385	0.125962	0	0.124038	0.111538	0.109135
A. arguta	HVSC-115 (PI 641101)	0.117788	0.1125	0.1125	0.111058	0.0980769	0.111058	0.0639423	0.114423	0.0894231	0.11875	0.111538	0.111538	0.0182692	0.120673	0.0894231	0.110577	0.106731	0.118269	0.0990385	0.110096	0.102885	0.0548077	0.10625	0.0408654	0.0903846	0.0788462	0.0846154	0.0778846	0.0875	0.0899038	0.110096	0.105769	0.108654	0.111058	0.0653846	0.116346	0.112981	0.110577	0.107692	0.110096	0.110096	0.113462	0.111538	0.11875	0.0846154	0.114423	0.109135	0.110096
A. arguta	HVSC-117 (PI 641102)	0.112019	0.107212	0.111538	0.108654	0.0956731	0.111058	0.0552885	0.110577	0.0879808	0.117788	0.112981	0.120673	0.0134615	0.117788	0.105769	0.107692	0.110577	0.116346	0.0985577	0.119231	0.110096	0.0735577	0.103365	0.0375	0.0807692	0.0745192	0.0778846	0.0673077	0.100481	0.104808	0.109135	0.104808	0.110577	0.107692	0.0745192	0.110577	0.1125	0.107692	0.110577	0.108654	0.108654	0.114423	0.107212	0.113942	0.0980769	0.119231	0.10625	0.100481
A. arguta	Issai (PI 617106)	0.0971154	0.0884615	0.108173	0.105288	0.0894231	0.106731	0.0615385	0.0947115	0.0889423	0.111058	0.110096	0.107212	0.0153846	0.112981	0.105288	0.10625	0.105288	0.107692	0.0985577	0.105769	0.100481	0.109615	0.0985577	0.05	0.107212	0.104808	0.106731	0.104327	0.104327	0.105769	0.102404	0.10625	0.106731	0.0884615	0.0735577	0.0975962	0.107692	0.0918269	0.105769	0.103365	0.102885	0.111058	0.0918269	0.1125	0.100962	0.105288	0.0899038	0.0418269
A. arguta	Issai (PI 667909)	0.0918269	0.0879808	0.0975962	0.0947115	0.0846154	0.0990385	0.0596154	0.0908654	0.0831731	0.0975962	0.102885	0.0947115	0.0149038	0.105288	0.0894231	0.0966346	0.0875	0.0942308	0.0942308	0.0927885	0.0894231	0.0913462	0.0879808	0.0471154	0.105288	0.103846	0.101442	0.0980769	0.0923077	0.0908654	0.09375	0.0918269	0.0956731	0.0889423	0.0663462	0.0908654	0.0980769	0.0903846	0.0903846	0.0942308	0.0927885	0.104327	0.0927885	0.101923	0.0889423	0.1	0.0903846	0.0625
A. arguta	Issai small fruit variant (PI 617116)	0.0971154	0.0894231	0.103365	0.0975962	0.0875	0.103365	0.0610577	0.0947115	0.0850962	0.0975962	0.103846	0.0985577	0.0153846	0.107692	0.0985577	0.102404	0.0942308	0.0956731	0.0942308	0.0971154	0.0913462	0.0961538	0.0884615	0.0471154	0.107692	0.10625	0.105288	0.100962	0.0971154	0.100481	0.0966346	0.09375	0.0956731	0.0932692	0.0701923	0.0951923	0.103365	0.09375	0.0961538	0.0966346	0.0951923	0.105769	0.0961538	0.108173	0.09375	0.101442	0.0927885	0.0615385
A. arguta	Jumbo (PI 617108)	0.108173	0.104327	0.0875	0.0841346	0.0798077	0.0870192	0.0475962	0.10625	0.0740385	0.0956731	0.0774038	0.0927885	0.0115385	0.0985577	0.11875	0.0875	0.0855769	0.0884615	0.0663462	0.0918269	0.0875	0.115385	0.0822115	0.0524038	0.120673	0.124038	0.127404	0.1125	0.122115	0.122596	0.000480769	0.0586538	0.0711538	0.0894231	0.0899038	0.105769	0.0870192	0.0913462	0.0846154	0.0879808	0.0865385	0.0783654	0.0913462	0.0956731	0.118269	0.0846154	0.0903846	0.0899038
A. arguta	Ken's Red (PI 617109)	0.0442308	0.0514423	0.107212	0.102885	0.0932692	0.107212	0.0610577	0.0442308	0.08125	0.0990385	0.107692	0.100481	0.0153846	0.1	0.0966346	0.102404	0.110096	0.10625	0.0956731	0.0975962	0.0932692	0.112981	0.0942308	0.0524038	0.114904	0.123558	0.122596	0.109135	0.102404	0.102404	0.104327	0.102404	0.101923	0.0471154	0.0701923	0.04375	0.107212	0.05	0.10625	0.0980769	0.0971154	0.110096	0.0485577	0.110096	0.100962	0.101442	0.0495192	0.0875
A. arguta	Ken's Red (PI 667910)	0.0447115	0.0514423	0.105769	0.101923	0.0932692	0.10625	0.0610577	0.0447115	0.08125	0.0990385	0.10625	0.0995192	0.0153846	0.1	0.0956731	0.102404	0.109135	0.105288	0.0951923	0.0971154	0.0927885	0.1125	0.0932692	0.0524038	0.114904	0.123558	0.121635	0.109615	0.101442	0.101442	0.102885	0.101442	0.100962	0.0466346	0.0701923	0.0442308	0.10625	0.0495192	0.105769	0.0975962	0.0966346	0.109135	0.0480769	0.110096	0.1	0.100481	0.0490385	0.0875
A. arguta	Kuchta (PI 617127)	0.102885	0.107692	0.0947115	0.0927885	0.08125	0.0947115	0.0480769	0.101923	0.0567308	0.0855769	0.0865385	0.09375	0.00144231	0.0817308	0.124038	0.0831731	0.0947115	0.0461538	0.0764423	0.0932692	0.0894231	0.122596	0.0769231	0.0485577	0.118269	0.11875	0.124519	0.108654	0.125962	0.126442	0.0836538	0.0850962	0.0557692	0.0980769	0.0932692	0.104327	0.0947115	0.100481	0.0951923	0.0706731	0.06875	0.0870192	0.1	0.0884615	0.125	0.0413462	0.0975962	0.0826923
A. arguta	Langer (PI 637814)	0.0913462	0.0966346	0.0850962	0.0817308	0.0764423	0.0850962	0.0442308	0.0903846	0.0769231	0.0894231	0.0865385	0.0913462	0.0125	0.0947115	0.11875	0.0932692	0.0942308	0.0831731	0.0764423	0.0884615	0.0846154	0.116346	0.0846154	0.0528846	0.123077	0.124519	0.123558	0.114904	0.119231	0.122115	0.0740385	0.0831731	0.0826923	0.0875	0.0865385	0.0908654	0.0860577	0.0884615	0.0951923	0.0903846	0.0879808	0.0870192	0.0879808	0.0980769	0.114423	0.0774038	0.0860577	0.0875
A. arguta	Male Hardy Kiwi (OGW)	0.0980769	0.0985577	0.0923077	0.0884615	0.0778846	0.0923077	0.0533654	0.0971154	0.075	0.0793269	0.0557692	0.0889423	0.0120192	0.0975962	0.121154	0.0817308	0.0817308	0.0879808	0.0495192	0.0875	0.0826923	0.116827	0.0538462	0.05625	0.113942	0.111538	0.118269	0.10625	0.119712	0.124519	0.08125	0.0798077	0.0807692	0.0826923	0.0903846	0.0971154	0.0908654	0.0850962	0.0793269	0.0894231	0.0879808	0.0552885	0.0836538	0.0889423	0.116346	0.0860577	0.0826923	0.0850962
A. arguta	Meader - Paul Klassen (PI 617129)	0.103365	0.112019	0.0942308	0.0903846	0.0793269	0.09375	0.0519231	0.102885	0.0697115	0.0875	0.000480769	0.0951923	0.0144231	0.0927885	0.121154	0.08125	0.0846154	0.0865385	0	0.0942308	0.0855769	0.112019	0.0456731	0.0552885	0.113462	0.109615	0.115865	0.103846	0.125962	0.125481	0.0769231	0.0778846	0.0860577	0.0903846	0.09375	0.103846	0.0923077	0.0923077	0.0841346	0.0855769	0.0841346	0	0.0908654	0.0855769	0.123077	0.0826923	0.0918269	0.0903846
A. arguta	Meader (PI 667887)	0.0807692	0.0783654	0.115385	0.1125	0.1	0.114423	0.0634615	0.0783654	0.0942308	0.121154	0.119231	0.120673	0.0139423	0.125962	0.08125	0.118269	0.121635	0.131731	0.100962	0.117308	0.110577	0.103365	0.110096	0.0466346	0.103365	0.113462	0.109135	0.102404	0.0793269	0.08125	0.114423	0.1125	0.115865	0.110577	0.0586538	0.08125	0.116827	0.112019	0.121154	0.115385	0.114904	0.120192	0.113462	0.127404	0.0802885	0.122115	0.109135	0.103365
A. arguta	Meader Male (PI 617117/PI 667992)	0.05	0.0519231	0.0461538	0.0442308	0.04375	0.0461538	0.0346154	0.0490385	0.04375	0.00240385	0.0451923	0.0447115	0.0100962	0.0269231	0.0639423	0.0283654	0.0278846	0.0447115	0.0442308	0.0442308	0.04375	0.0586538	0.0447115	0.0283654	0.0581731	0.0605769	0.0639423	0.0543269	0.0677885	0.0673077	0.0447115	0.0384615	0.04375	0.0370192	0.0586538	0.05	0.0442308	0.0370192	0.0278846	0.0451923	0.0456731	0.0456731	0.0379808	0.0307692	0.0668269	0.0408654	0.0375	0.0461538
A. arguta	Meader male (TBF)	0.108654	0.107692	0.101923	0.0980769	0.0855769	0.100962	0.0548077	0.106731	0.0860577	0.0788462	0.0528846	0.0985577	0.0144231	0.0995192	0.121635	0.0875	0.0822115	0.0947115	0.0475962	0.0975962	0.0899038	0.119712	0.05	0.0533654	0.1125	0.108173	0.110096	0.102404	0.121635	0.126442	0.0884615	0.0855769	0.0870192	0.0894231	0.0894231	0.107692	0.0995192	0.0908654	0.0802885	0.0995192	0.0975962	0.0528846	0.0899038	0.0923077	0.118269	0.0932692	0.0894231	0.0918269
A. arguta	Michigan State (PI 617128)	0.10625	0.103365	0.0860577	0.0831731	0.0793269	0.0860577	0.0471154	0.104327	0.0730769	0.0947115	0.0764423	0.0918269	0.0110577	0.0985577	0.11875	0.0879808	0.0860577	0.0875	0.0658654	0.0903846	0.0860577	0.114423	0.0802885	0.0524038	0.120192	0.123077	0.126923	0.112019	0.121154	0.120673	0	0.0572115	0.0711538	0.0884615	0.0894231	0.104327	0.0865385	0.0899038	0.0850962	0.0870192	0.0860577	0.0778846	0.0903846	0.0961538	0.117788	0.0826923	0.0908654	0.0884615
A. arguta	Michigan State (PI 617136)	0.101923	0.101442	0.0850962	0.08125	0.0735577	0.0841346	0.0456731	0.100481	0.0774038	0.0923077	0.0961538	0	0.0153846	0.0995192	0.122115	0.0850962	0.0899038	0.103365	0.0855769	0	0	0.11875	0.0889423	0.0538462	0.123077	0.115865	0.130769	0.115385	0.127404	0.124519	0.0913462	0.0875	0.0841346	0.0860577	0.0894231	0.102404	0.0846154	0.0870192	0.0889423	0.0956731	0.0942308	0.0975962	0.0875	0.0918269	0.122596	0.0942308	0.0860577	0.0754808
A. arguta	Natasha (OGW)	0.105288	0.105288	0.110096	0.108173	0.0961538	0.110096	0.0629808	0.103846	0.0913462	0.112019	0.105769	0.114904	0.0158654	0.116827	0.1	0.110096	0.107692	0.116827	0.09375	0.113942	0.107212	0.0783654	0.109135	0.0365385	0.0826923	0.0846154	0.0870192	0.0769231	0.0990385	0.100962	0.108654	0.108173	0.108173	0.0951923	0.0721154	0.104808	0.110577	0.0956731	0.109615	0.115385	0.113462	0.106731	0.0961538	0.118269	0.0961538	0.114423	0.0942308	0.0971154
A. arguta	New Zealand (PI 617125)	0.0807692	0.0870192	0.000961538	0.000961538	0.000961538	0.000961538	0.00288462	0.0807692	0.0572115	0.0730769	0.0725962	0.0668269	0.0120192	0.0798077	0.100481	0.0721154	0.0639423	0.0711538	0.0697115	0.0634615	0.0625	0.0908654	0.0682692	0.0447115	0.0879808	0.0918269	0.0966346	0.08125	0.105769	0.104808	0.0677885	0.0701923	0.0721154	0.0735577	0.0870192	0.0798077	0.00192308	0.0730769	0.0649038	0.0629808	0.0615385	0.0740385	0.0730769	0.0764423	0.103846	0.0677885	0.0725962	0.0682692
A. arguta	Ogden Point (PI 617140)	0.105769	0.105769	0.0961538	0.09375	0.0841346	0.0961538	0.0533654	0.105288	0.0793269	0.0740385	0.0894231	0.100481	0.0110577	0.0533654	0.124038	0.0759615	0.0927885	0.0447115	0.0807692	0.1	0.0951923	0.115385	0.0817308	0.0471154	0.115385	0.125	0.120673	0.108173	0.121635	0.127885	0.0879808	0.08125	0.0653846	0.0990385	0.0927885	0.105769	0.0947115	0.1	0.0942308	0.0918269	0.0894231	0.0908654	0.100481	0.08125	0.120673	0.0490385	0.0961538	0.0908654
A. arguta	Opitz (PI 637803)	0.115385	0.109135	0.0625	0.0620192	0.0519231	0.0615385	0.0408654	0.113462	0.0725962	0.0774038	0.0942308	0.100481	0.0153846	0.0663462	0.126442	0.0831731	0.0908654	0.0942308	0.0860577	0.0990385	0.0923077	0.130288	0.09375	0.0548077	0.129808	0.125962	0.123077	0.111538	0.125962	0.13125	0.0980769	0.0961538	0.0942308	0.0961538	0.0971154	0.113462	0.0625	0.0971154	0.0913462	0.0865385	0.0841346	0.0961538	0.0971154	0.0894231	0.122596	0.0951923	0.0927885	0.09375
A. arguta	Opitz Female (PI 667914)	0.108173	0.109135	0.0572115	0.0586538	0.0504808	0.0576923	0.0375	0.107692	0.0754808	0.0875	0.1	0.0961538	0.0163462	0.0692308	0.125481	0.0870192	0.0942308	0.0875	0.09375	0.0947115	0.0908654	0.125962	0.0971154	0.0557692	0.125	0.129808	0.124038	0.114904	0.129808	0.128846	0.0927885	0.0942308	0.0961538	0.0947115	0.0951923	0.106731	0.0557692	0.0956731	0.0947115	0.0889423	0.0865385	0.102404	0.0951923	0.0932692	0.126442	0.0913462	0.0942308	0.0865385
A. arguta	Opitz Male (PI 637802)	0.113462	0.108173	0.0605769	0.0600962	0.0509615	0.0600962	0.0394231	0.112019	0.0721154	0.0778846	0.09375	0.1	0.0149038	0.0668269	0.125481	0.0826923	0.0903846	0.0951923	0.0860577	0.0980769	0.0913462	0.128846	0.0942308	0.0548077	0.129808	0.125962	0.123077	0.111538	0.125962	0.130769	0.0980769	0.0951923	0.0951923	0.0951923	0.0966346	0.1125	0.0615385	0.0956731	0.0903846	0.0860577	0.0841346	0.0956731	0.0961538	0.0889423	0.122596	0.0947115	0.0918269	0.09375
A. arguta	Opitz Male (PI 667913)	0.112981	0.109615	0.0596154	0.0581731	0.0495192	0.0586538	0.0375	0.111538	0.0711538	0.0783654	0.0923077	0.1	0.0139423	0.0644231	0.124519	0.0817308	0.0879808	0.0932692	0.0846154	0.0980769	0.0913462	0.125962	0.0923077	0.0552885	0.130769	0.126923	0.124519	0.112981	0.128365	0.129808	0.0961538	0.0947115	0.0966346	0.0942308	0.0956731	0.111538	0.0596154	0.0947115	0.0879808	0.0841346	0.0822115	0.0942308	0.0951923	0.0879808	0.125	0.0932692	0.0913462	0.0961538
A. arguta	ORUS 1-2 (PI 667902)	0.122115	0.123558	0.124038	0.119231	0.0995192	0.122596	0.0653846	0.11875	0.100481	0.120192	0.114423	0.126442	0.0153846	0.118269	0.0961538	0.114904	0.114423	0.124519	0.100962	0.125962	0.116346	0.0913462	0.1125	0.0418269	0.0817308	0.0841346	0.0769231	0.0721154	0.0927885	0.0961538	0.112981	0.107212	0.1125	0.121635	0.0735577	0.119712	0.124038	0.121154	0.114423	0.123558	0.122596	0.116346	0.123558	0.119712	0.0894231	0.121154	0.120192	0.102885
A. arguta	ORUS 1-3 (PI 667903)	0.127885	0.123558	0.126442	0.124038	0.102885	0.124519	0.0697115	0.125962	0.100962	0.125	0.110577	0.119712	0.0163462	0.132692	0.101442	0.119231	0.119712	0.125962	0.0947115	0.119231	0.1125	0.075	0.1125	0.0346154	0.0668269	0.0596154	0.0778846	0.0610577	0.0975962	0.1	0.113942	0.113942	0.116827	0.116827	0.0697115	0.126442	0.125481	0.115385	0.11875	0.125	0.125	0.110577	0.116827	0.126923	0.0956731	0.128365	0.114904	0.107212
A. arguta	ORUS 1-4 (PI 667890)	0.120673	0.117308	0.120192	0.117788	0.100481	0.11875	0.0697115	0.118269	0.0942308	0.125962	0.107212	0.123558	0.0177885	0.127404	0.104808	0.123077	0.125481	0.122115	0.09375	0.122596	0.115865	0.0807692	0.110096	0.0331731	0.0798077	0.0716346	0.08125	0.0697115	0.102885	0.105769	0.111058	0.115865	0.113462	0.114904	0.0721154	0.118269	0.119712	0.115865	0.125481	0.120192	0.11875	0.109135	0.117788	0.130769	0.0990385	0.123558	0.114904	0.0985577
A. arguta	ORUS 1-5 (PI 667899)	0.115385	0.114423	0.121154	0.11875	0.102885	0.120192	0.0649038	0.1125	0.0942308	0.115385	0.113462	0.125	0.0125	0.125481	0.100962	0.121154	0.114904	0.120673	0.0995192	0.123077	0.113942	0.0774038	0.110577	0.0245192	0.0759615	0.06875	0.0774038	0.0596154	0.0971154	0.101923	0.119712	0.1125	0.112981	0.112019	0.0721154	0.114423	0.121154	0.110577	0.114423	0.11875	0.117308	0.115385	0.112981	0.127885	0.0966346	0.120673	0.108654	0.107212
A. arguta	ORUS 1-6 (PI 667889)	0.125	0.119231	0.126923	0.123558	0.104808	0.125962	0.0634615	0.123077	0.103365	0.123077	0.1125	0.130288	0.0168269	0.128365	0.0985577	0.113462	0.124038	0.128846	0.100481	0.130769	0.120673	0.0725962	0.108654	0.0346154	0.0774038	0.0798077	0.0826923	0.0653846	0.0956731	0.100481	0.125481	0.117788	0.116346	0.119712	0.06875	0.123077	0.127885	0.119231	0.121154	0.125481	0.125	0.113462	0.119712	0.120673	0.0913462	0.133173	0.119231	0.110577
A. arguta	ORUS 1-8 (PI 667904)	0.110577	0.111058	0.1125	0.109615	0.0971154	0.112981	0.0644231	0.108654	0.0956731	0.10625	0.108173	0.116346	0.0158654	0.113942	0.0841346	0.102404	0.103846	0.117308	0.0971154	0.116346	0.107692	0.0826923	0.0980769	0.0298077	0.0740385	0.0677885	0.0677885	0.0649038	0.08125	0.0865385	0.110096	0.104808	0.112019	0.101442	0.0658654	0.108654	0.112019	0.102885	0.103365	0.112981	0.111058	0.110577	0.103846	0.106731	0.0807692	0.115865	0.101442	0.0995192
A. arguta	ORUS 2-1 (PI 667905)	0.119712	0.117788	0.11875	0.115865	0.0975962	0.117788	0.0668269	0.116827	0.0971154	0.126923	0.11875	0.124519	0.0163462	0.124038	0.0980769	0.117308	0.118269	0.125481	0.103846	0.124038	0.117788	0.08125	0.111538	0.0375	0.0841346	0.0759615	0.08125	0.0745192	0.100481	0.1	0.126442	0.117308	0.117788	0.116827	0.0692308	0.117788	0.117308	0.116827	0.11875	0.116346	0.114423	0.120673	0.119231	0.123558	0.0975962	0.129327	0.116827	0.10625
A. arguta	ORUS 2-16 (PI 667891)	0.135096	0.127404	0.13125	0.127885	0.1125	0.130769	0.0778846	0.13125	0.105288	0.125962	0.125481	0.139423	0.0177885	0.126442	0.100962	0.119231	0.123558	0.134135	0.111058	0.138462	0.128365	0.0846154	0.119712	0.0355769	0.08125	0.0764423	0.0846154	0.0711538	0.0975962	0.101442	0.127404	0.126923	0.132212	0.13125	0.0745192	0.133654	0.129808	0.128846	0.121635	0.124519	0.123558	0.127404	0.132212	0.125962	0.0951923	0.127404	0.128365	0.114904
A. arguta	ORUS 2-17 (PI 667901)	0.112981	0.115385	0.11875	0.115385	0.101442	0.118269	0.0649038	0.110577	0.0932692	0.111538	0.10625	0.123558	0.0158654	0.113942	0.0942308	0.106731	0.107692	0.116346	0.0971154	0.123558	0.112981	0.0822115	0.103365	0.0317308	0.0836538	0.0745192	0.0697115	0.0745192	0.0908654	0.0951923	0.117308	0.112981	0.116827	0.111538	0.0706731	0.111058	0.118269	0.112981	0.107692	0.114423	0.113462	0.107692	0.113942	0.112981	0.0903846	0.113942	0.110096	0.102404
A. arguta	ORUS 2-3 (PI 667900)	0.115385	0.113942	0.117788	0.114904	0.104808	0.11875	0.0701923	0.112981	0.0951923	0.123077	0.110577	0.116827	0.0134615	0.129327	0.0923077	0.117788	0.107212	0.128365	0.0971154	0.114423	0.109615	0.0774038	0.105769	0.03125	0.0697115	0.075	0.0735577	0.0783654	0.0932692	0.0908654	0.118269	0.108173	0.11875	0.112981	0.0697115	0.113942	0.120192	0.1125	0.10625	0.114904	0.114904	0.112019	0.114904	0.124038	0.0899038	0.121154	0.113462	0.0995192
A. arguta	ORUS 2-6 (PI 667894)	0.11875	0.120192	0.118269	0.115385	0.100962	0.116346	0.0677885	0.115385	0.0923077	0.13125	0.117788	0.127885	0.0163462	0.130288	0.0923077	0.119231	0.115385	0.115865	0.0995192	0.126923	0.119712	0.0735577	0.113942	0.0293269	0.0745192	0.0716346	0.0778846	0.0735577	0.0956731	0.0923077	0.116346	0.118269	0.122115	0.116827	0.0649038	0.116827	0.120192	0.115865	0.115865	0.110577	0.111058	0.118269	0.118269	0.126923	0.0923077	0.123077	0.115865	0.101923
A. arguta	ORUS 2-7 (PI 667895)	0.111058	0.107692	0.110096	0.108173	0.0980769	0.109135	0.0644231	0.107692	0.0903846	0.112981	0.1125	0.116827	0.0144231	0.117788	0.0875	0.107212	0.107212	0.114423	0.0990385	0.115865	0.109615	0.0778846	0.102885	0.0331731	0.0706731	0.0725962	0.0759615	0.0745192	0.0836538	0.0865385	0.112019	0.108173	0.107692	0.107212	0.0653846	0.109135	0.112019	0.106731	0.107692	0.10625	0.106731	0.112019	0.107692	0.114904	0.0831731	0.112981	0.104327	0.10625
A. arguta	ORUS 2-8 (PI 667896)	0.122115	0.121635	0.126442	0.123558	0.104327	0.125481	0.0644231	0.119231	0.100962	0.125	0.124038	0.135577	0.0144231	0.13125	0.0995192	0.120192	0.121154	0.129327	0.110577	0.135577	0.125	0.0889423	0.120192	0.0355769	0.0822115	0.0850962	0.0798077	0.0721154	0.0951923	0.100481	0.125	0.121635	0.124519	0.121154	0.0668269	0.120673	0.125962	0.122115	0.122115	0.122115	0.121154	0.126442	0.123077	0.125962	0.0923077	0.125481	0.120192	0.114423
A. arguta	ORUS 3-3 (PI 667892)	0.115865	0.117308	0.126923	0.122115	0.103365	0.124519	0.0692308	0.1125	0.0956731	0.120673	0.104327	0.126442	0.0139423	0.123558	0.101442	0.112019	0.117788	0.120673	0.0927885	0.124519	0.116346	0.0783654	0.101442	0.0336538	0.0822115	0.0735577	0.0798077	0.0634615	0.0995192	0.104808	0.114423	0.112019	0.117308	0.114423	0.0725962	0.113462	0.125481	0.114904	0.116346	0.120192	0.11875	0.105288	0.114423	0.117788	0.0956731	0.121154	0.113942	0.108654
A. arguta	ORUS 3-4 (PI 667898)	0.123077	0.114423	0.121635	0.118269	0.101442	0.120192	0.0663462	0.120192	0.0961538	0.127885	0.121635	0.129808	0.0173077	0.128846	0.0966346	0.122596	0.124519	0.125	0.10625	0.128846	0.11875	0.0721154	0.115865	0.0322115	0.0668269	0.0730769	0.0865385	0.0658654	0.0956731	0.1	0.125	0.121154	0.123077	0.122115	0.0653846	0.121154	0.121635	0.122596	0.122115	0.119231	0.118269	0.121635	0.123558	0.129327	0.09375	0.128365	0.121154	0.107692
A. arguta	PI 617111 (PI 617111)	0.0995192	0.100481	0.128846	0.125	0.112019	0.129327	0.075	0.0971154	0.0951923	0.129808	0.125	0.127404	0.0197115	0.129808	0.000961538	0.116827	0.118269	0.125962	0.109615	0.125962	0.117308	0.0903846	0.113942	0.0471154	0.103365	0.104327	0.0985577	0.0985577	0.00336538	0.00144231	0.120192	0.117788	0.125962	0.113462	0.00144231	0.0975962	0.129808	0.113462	0.11875	0.113462	0.112981	0.127885	0.115385	0.123558	0.00336538	0.125	0.111058	0.109135
A. arguta	PI 637788 (PI 637788)	0.0980769	0.0975962	0.131731	0.127885	0.116346	0.132212	0.0774038	0.0961538	0.0961538	0.132212	0.125	0.125962	0.0201923	0.130769	0.000961538	0.118269	0.121635	0.126923	0.110096	0.125	0.116346	0.0908654	0.115385	0.0490385	0.104327	0.103365	0.0995192	0.1	0.00288462	0.000961538	0.121154	0.119231	0.126442	0.111538	0.00144231	0.0966346	0.131731	0.1125	0.122115	0.114904	0.114423	0.127885	0.113942	0.124519	0.00336538	0.124519	0.110577	0.109615
A. arguta	PI 637806 (PI 637806)	0.0995192	0.100481	0.0807692	0.0788462	0.0658654	0.0802885	0.0432692	0.0975962	0.00144231	0.0932692	0.0860577	0.09375	0.0110577	0.0942308	0.112981	0.0903846	0.0855769	0.0673077	0.0778846	0.0923077	0.0884615	0.112981	0.0836538	0.0504808	0.122115	0.122596	0.122596	0.111058	0.113942	0.112019	0.0841346	0.0850962	0.0822115	0.0850962	0.0850962	0.0995192	0.08125	0.0860577	0.0865385	0.000480769	0.000480769	0.0875	0.0870192	0.0951923	0.111538	0.0677885	0.0855769	0.0793269
A. arguta	Red Princess (PI 617118)	0.0447115	0.0447115	0.101442	0.0975962	0.0903846	0.101442	0.0596154	0.04375	0.0822115	0.0923077	0.105769	0.0975962	0.0144231	0.0956731	0.0932692	0.1	0.106731	0.102404	0.0942308	0.0951923	0.0899038	0.111058	0.0903846	0.0495192	0.108654	0.116346	0.115385	0.104327	0.0947115	0.0985577	0.101923	0.0990385	0.0956731	0.0471154	0.0701923	0.04375	0.102404	0.0490385	0.103365	0.0971154	0.0961538	0.107212	0.0480769	0.107692	0.0932692	0.0975962	0.0480769	0.0822115
A. arguta	Rossana (OGW)	0.102404	0.102404	0.0841346	0.08125	0.0725962	0.0841346	0.0447115	0.100962	0.0793269	0.0927885	0.0956731	0.000961538	0.0153846	0.100962	0.122115	0.0860577	0.0903846	0.103846	0.0870192	0	0.000480769	0.116346	0.0903846	0.0528846	0.121635	0.113462	0.129808	0.113942	0.128365	0.123558	0.0894231	0.0884615	0.0850962	0.0865385	0.0913462	0.102885	0.0841346	0.0875	0.0903846	0.0966346	0.0956731	0.0985577	0.0875	0.0927885	0.123077	0.0942308	0.0865385	0.0769231
A. arguta	Smith 2 Female (PI 617130)	0.0899038	0.0879808	0.0817308	0.0793269	0.0716346	0.0822115	0.0427885	0.0889423	0.0754808	0.0870192	0.08125	0.0855769	0.0115385	0.0899038	0.114423	0.0802885	0.0865385	0.0855769	0.0716346	0.0826923	0.0817308	0.105769	0.0730769	0.0466346	0.111058	0.116346	0.121635	0.106731	0.11875	0.116827	0.0754808	0.0725962	0.0754808	0.0759615	0.0865385	0.0899038	0.0826923	0.0764423	0.0855769	0.0879808	0.0875	0.0846154	0.0769231	0.0846154	0.116827	0.0846154	0.0769231	0.0846154
A. arguta	Smith 2 Male (KHF)	0.105288	0.100481	0.0961538	0.0927885	0.08125	0.0966346	0.0514423	0.104327	0.0822115	0.0947115	0.0889423	0.0894231	0.0110577	0.0956731	0.117788	0.0875	0.0942308	0.0913462	0.0759615	0.0884615	0.0836538	0.113462	0.0798077	0.0548077	0.119712	0.123077	0.123558	0.110577	0.121154	0.120192	0.0894231	0.08125	0.0793269	0.0889423	0.0875	0.104327	0.0956731	0.0913462	0.09375	0.0971154	0.0951923	0.0889423	0.0908654	0.0923077	0.11875	0.0894231	0.0899038	0.0894231
A. arguta	Tatyana (OGW)	0.108173	0.104327	0.107212	0.105769	0.0942308	0.106731	0.0600962	0.105769	0.0903846	0.111058	0.10625	0.113462	0.0144231	0.1125	0.0841346	0.103846	0.1	0.1125	0.0942308	0.113462	0.10625	0.0697115	0.0985577	0.03125	0.0677885	0.0605769	0.0716346	0.0658654	0.0807692	0.0875	0.105769	0.103365	0.103365	0.101923	0.0653846	0.105769	0.106731	0.103846	0.1	0.108654	0.106731	0.107692	0.103365	0.109615	0.0798077	0.115865	0.100962	0.100481
A. arguta	Turrets (PI 617141)	0.102404	0.10625	0.0923077	0.0865385	0.0788462	0.0923077	0.0509615	0.100962	0.0774038	0.0769231	0.0471154	0.0918269	0.0158654	0.0875	0.11875	0.0764423	0.0793269	0.0807692	0.0427885	0.0908654	0.0841346	0.115865	0.0475962	0.05	0.112019	0.113942	0.115385	0.105288	0.121635	0.124038	0.075	0.0778846	0.0783654	0.0899038	0.0927885	0.100962	0.0903846	0.0913462	0.0798077	0.0899038	0.0884615	0.0485577	0.0903846	0.0822115	0.119231	0.0817308	0.0899038	0.0918269
A. arguta	West (PI 617121)	0.100962	0.109615	0.05625	0.0538462	0.0466346	0.0548077	0.03125	0.0995192	0.08125	0.100481	0.0971154	0.0918269	0.0163462	0.104327	0.107212	0.0985577	0.0956731	0.0947115	0.0875	0.0894231	0.0826923	0.1	0.0903846	0.0514423	0.111538	0.113942	0.113942	0.104327	0.110096	0.109615	0.0889423	0.0879808	0.0899038	0.101442	0.0798077	0.0990385	0.05625	0.100481	0.0971154	0.09375	0.0927885	0.0990385	0.103365	0.105769	0.104808	0.0923077	0.0995192	0.0831731
A. kolomikta	A-10 (PI 617145)	0.391346	0.385577	0.404327	0.395192	0.299038	0.402404	0.207212	0.384615	0.309135	0.403846	0.403365	0.402404	0.0447115	0.406731	0.390865	0.386058	0.4	0.406731	0.338462	0.401923	0.383173	0.397596	0.389904	0.169231	0.390865	0.399038	0.411538	0.366346	0.391346	0.382692	0.394231	0.393269	0.400481	0.389423	0.236538	0.385577	0.410096	0.391346	0.396154	0.391827	0.387019	0.411538	0.394712	0.398077	0.375962	0.410577	0.392788	0.334135
A. kolomikta	Ananasnaya (HRC)	0.375962	0.375481	0.39375	0.384135	0.298077	0.391827	0.205769	0.369231	0.3	0.393269	0.390865	0.394712	0.0423077	0.397596	0.380288	0.378365	0.391827	0.398077	0.331731	0.392308	0.373558	0.386538	0.379808	0.165865	0.38125	0.388942	0.398558	0.359615	0.38125	0.374519	0.383173	0.383173	0.390385	0.376442	0.237981	0.371635	0.4	0.38125	0.385577	0.383173	0.379808	0.4	0.382692	0.390385	0.367308	0.4	0.383654	0.332212
A. kolomikta	Arctic Beauty (PI 617144)	0.397596	0.396635	0.415865	0.410096	0.321635	0.413942	0.216346	0.39375	0.334615	0.415385	0.410577	0.414423	0.0533654	0.421154	0.4	0.401442	0.414423	0.41875	0.355769	0.412019	0.397596	0.40625	0.405769	0.181731	0.401923	0.409135	0.41875	0.377404	0.400962	0.39375	0.403365	0.403846	0.411058	0.397596	0.253846	0.39375	0.419231	0.400481	0.410096	0.406731	0.403365	0.419231	0.403846	0.408654	0.386058	0.417308	0.402885	0.348558
A. kolomikta	Aromatnaya (PI 617124)	0.377404	0.375	0.39375	0.387981	0.299038	0.391827	0.205769	0.375	0.313942	0.39375	0.389904	0.39375	0.0475962	0.399038	0.383173	0.379327	0.394231	0.396635	0.334615	0.392788	0.377885	0.389904	0.384135	0.175	0.382212	0.388462	0.398558	0.359135	0.385096	0.375962	0.384135	0.387019	0.391827	0.376442	0.242788	0.375962	0.397115	0.380769	0.390385	0.386538	0.381731	0.399519	0.384135	0.388942	0.369231	0.399038	0.382692	0.331731
A. kolomikta	Aromatnaya (PI 617143)	0.404327	0.402404	0.41875	0.410577	0.320673	0.415385	0.220673	0.399038	0.334615	0.420673	0.420673	0.419231	0.0533654	0.426442	0.411058	0.405769	0.419712	0.425	0.357692	0.41875	0.4	0.414904	0.40625	0.190385	0.409135	0.414423	0.427404	0.386538	0.411058	0.405769	0.4125	0.409135	0.419231	0.405769	0.260577	0.400481	0.423558	0.410096	0.413462	0.412981	0.408654	0.428365	0.411538	0.414904	0.399038	0.428846	0.411058	0.3625
A. kolomikta	Broadmore (PI 660738)	0.334135	0.330288	0.345673	0.34375	0.292788	0.347115	0.204808	0.333173	0.303846	0.344231	0.347596	0.34375	0.0519231	0.353846	0.334135	0.336058	0.345192	0.347596	0.323077	0.342788	0.336538	0.339423	0.347115	0.169712	0.339423	0.336058	0.348077	0.324519	0.335577	0.332212	0.339904	0.339904	0.346154	0.334135	0.248077	0.331731	0.349038	0.337981	0.343269	0.340385	0.340865	0.353846	0.340865	0.340385	0.327404	0.35	0.339904	0.308173
A. kolomikta	Dr. Szymanowski (PI 617166)	0.412019	0.408654	0.426923	0.417308	0.321154	0.423077	0.229327	0.407212	0.337981	0.426442	0.430288	0.427404	0.0538462	0.432692	0.415385	0.4125	0.425962	0.431731	0.365865	0.425481	0.40625	0.424038	0.415385	0.186058	0.418269	0.424519	0.435577	0.393269	0.416827	0.411058	0.421635	0.41875	0.428846	0.414423	0.2625	0.408173	0.431731	0.417308	0.420673	0.419712	0.417308	0.437019	0.421154	0.422115	0.401442	0.435577	0.419231	0.362981
A. kolomikta	Frost (OGW)	0.425	0.421154	0.441346	0.429808	0.335577	0.437981	0.226923	0.417308	0.344231	0.442308	0.439423	0.441827	0.0528846	0.446635	0.426923	0.424038	0.439904	0.445192	0.368269	0.440385	0.420192	0.43125	0.424519	0.185577	0.427404	0.435577	0.446154	0.399519	0.429327	0.420673	0.433173	0.433173	0.439423	0.426923	0.265865	0.420192	0.447115	0.427404	0.434615	0.433654	0.430288	0.449038	0.432212	0.438462	0.414904	0.448558	0.429327	0.367788
A. kolomikta	Hero (OGW)	0.387019	0.386058	0.40625	0.398558	0.302885	0.404327	0.208654	0.383654	0.316827	0.403365	0.403846	0.404327	0.0451923	0.409135	0.39375	0.393269	0.404327	0.407692	0.341827	0.401442	0.383654	0.405288	0.39375	0.175962	0.397596	0.404808	0.415385	0.372115	0.396154	0.387981	0.396154	0.4	0.403365	0.389423	0.248558	0.383654	0.409135	0.394231	0.401442	0.396154	0.391827	0.412019	0.396635	0.399038	0.379327	0.407692	0.396154	0.3375
A. kolomikta	Klara Zetkin (HRC)	0.363462	0.359615	0.377404	0.371154	0.297596	0.375	0.202404	0.359135	0.302885	0.374519	0.375	0.38125	0.0524038	0.382212	0.364423	0.364904	0.377404	0.378365	0.325962	0.377404	0.361538	0.370673	0.367788	0.16875	0.367308	0.373077	0.384135	0.347596	0.365865	0.360096	0.366827	0.369231	0.377404	0.360577	0.236058	0.357692	0.381731	0.365385	0.374519	0.36875	0.364904	0.385096	0.366827	0.371154	0.354808	0.379327	0.366827	0.324519
A. kolomikta	Krupnopladnaya (PI 617122)	0.399038	0.395673	0.412981	0.405288	0.320673	0.409135	0.221154	0.393269	0.332212	0.414423	0.415865	0.414423	0.0533654	0.419712	0.402404	0.4	0.414423	0.420673	0.354327	0.413462	0.394231	0.410577	0.401442	0.185096	0.408173	0.412019	0.422596	0.388462	0.402885	0.396635	0.408173	0.405288	0.413942	0.400962	0.259135	0.396635	0.41875	0.404327	0.408173	0.409135	0.403846	0.422596	0.406731	0.408173	0.391827	0.422115	0.405769	0.358654
A. kolomikta	Krupnoplodnaya (PI 617138)	0.397115	0.392788	0.407212	0.400962	0.308173	0.405288	0.208173	0.394231	0.321154	0.407212	0.409615	0.408654	0.0524038	0.4125	0.398558	0.393269	0.40625	0.412981	0.343269	0.405769	0.388942	0.405288	0.395673	0.175	0.401442	0.408173	0.416827	0.375962	0.400481	0.390865	0.400481	0.4	0.406731	0.395673	0.250481	0.392788	0.413462	0.398558	0.4	0.398077	0.395192	0.418269	0.400962	0.402404	0.385096	0.413462	0.4	0.34375
A. kolomikta	Krupnoplodnaya (PI 617146)	0.405769	0.404808	0.419712	0.411538	0.321635	0.416827	0.214904	0.400481	0.331731	0.422596	0.420673	0.425962	0.0509615	0.426442	0.409135	0.408654	0.419231	0.425481	0.357692	0.423077	0.405288	0.417788	0.410577	0.178365	0.411058	0.417308	0.429808	0.385577	0.4125	0.402404	0.414423	0.415385	0.422115	0.407692	0.254808	0.403846	0.427404	0.412019	0.412981	0.413942	0.409615	0.430769	0.413942	0.418269	0.395673	0.429327	0.413942	0.354327
A. kolomikta	Leningradskaya pozdnaya (PI 617150)	0.394712	0.391346	0.416827	0.405769	0.319231	0.413462	0.211538	0.387981	0.321635	0.412019	0.409615	0.417308	0.0519231	0.415865	0.4	0.398077	0.413462	0.418269	0.34375	0.415865	0.395192	0.408173	0.396154	0.175962	0.401442	0.409615	0.417788	0.375962	0.400481	0.39375	0.401442	0.400962	0.408173	0.395673	0.24375	0.389904	0.423077	0.400481	0.407212	0.408173	0.403846	0.419231	0.401923	0.408173	0.385577	0.419231	0.401442	0.343269
A. kolomikta	Matovnaya (PI 617147)	0.381731	0.380769	0.402404	0.391827	0.296635	0.400962	0.203365	0.376442	0.309135	0.403365	0.399519	0.405288	0.0485577	0.404327	0.388462	0.386538	0.401923	0.407212	0.332212	0.404327	0.386538	0.392308	0.387019	0.166827	0.387981	0.397596	0.408654	0.361538	0.389904	0.38125	0.392788	0.392788	0.398077	0.385577	0.229808	0.377885	0.408654	0.388942	0.396635	0.394712	0.390865	0.410096	0.391827	0.398077	0.373558	0.410577	0.390385	0.334615
A. kolomikta	Nahodka (PI 617120)	0.379327	0.375962	0.39375	0.386538	0.316346	0.392308	0.217308	0.373077	0.321635	0.395673	0.395192	0.391827	0.0552885	0.401442	0.387019	0.38125	0.39375	0.397596	0.344231	0.390385	0.372115	0.390385	0.380769	0.186058	0.391827	0.391346	0.405288	0.384615	0.388462	0.382692	0.387981	0.3875	0.394712	0.380769	0.257212	0.376442	0.400481	0.383173	0.388462	0.389423	0.384135	0.402885	0.386538	0.3875	0.382212	0.399519	0.385577	0.359135
A. kolomikta	Northwoods (PI 637782)	0.402404	0.398558	0.418269	0.4125	0.317308	0.416827	0.220192	0.399038	0.332692	0.421154	0.419712	0.416346	0.0519231	0.426442	0.403365	0.407212	0.415385	0.423558	0.362019	0.412981	0.398558	0.412019	0.412981	0.179327	0.405769	0.411058	0.424519	0.380769	0.403365	0.395673	0.409135	0.408654	0.418269	0.401923	0.255769	0.398558	0.422115	0.404808	0.413462	0.410096	0.407692	0.428846	0.409615	0.413942	0.387019	0.424038	0.407692	0.354327
A. kolomikta	Oluyckos (PI 641095)	0.399038	0.395673	0.413942	0.405288	0.316346	0.4125	0.221154	0.392788	0.326442	0.419231	0.415385	0.415385	0.0485577	0.421635	0.400962	0.401442	0.413942	0.420192	0.351923	0.4125	0.395192	0.410577	0.402885	0.176923	0.405769	0.413942	0.424519	0.382692	0.404327	0.39375	0.40625	0.406731	0.415865	0.401442	0.253365	0.39375	0.419231	0.403365	0.407692	0.406731	0.401442	0.424038	0.407212	0.408173	0.389423	0.419231	0.402885	0.349519
A. kolomikta	Pasha Male (OGW)	0.198558	0.204808	0.209135	0.209615	0.179327	0.211058	0.151923	0.198558	0.195673	0.208173	0.209615	0.210577	0.0533654	0.216346	0.197596	0.207692	0.210096	0.213942	0.200962	0.209615	0.206731	0.205769	0.211538	0.100481	0.204808	0.199038	0.202404	0.2	0.199519	0.201442	0.207692	0.209135	0.210096	0.200481	0.156731	0.197596	0.212019	0.202404	0.208654	0.207212	0.205288	0.214904	0.203365	0.211058	0.197596	0.214904	0.202404	0.189904
A. kolomikta	Pautske (PI 617139)	0.382692	0.380288	0.394712	0.386058	0.30625	0.390865	0.20625	0.376923	0.310577	0.397596	0.398077	0.397596	0.0495192	0.403846	0.388942	0.384135	0.396154	0.401442	0.336538	0.394712	0.374519	0.390385	0.380769	0.175962	0.391346	0.39375	0.405769	0.371154	0.389423	0.382692	0.391346	0.386538	0.395192	0.382692	0.246154	0.380769	0.402404	0.385577	0.389904	0.391346	0.3875	0.403846	0.387981	0.392788	0.375962	0.403365	0.386058	0.344231
A. kolomikta	Pautske (PI 667978)	0.405769	0.404327	0.423558	0.414904	0.316827	0.422115	0.221154	0.399519	0.328365	0.421635	0.418269	0.417788	0.0471154	0.425962	0.408654	0.406731	0.420192	0.424519	0.350962	0.416827	0.397115	0.415385	0.411058	0.182212	0.411538	0.416346	0.429327	0.384615	0.410577	0.403365	0.413942	0.412981	0.419712	0.408173	0.255769	0.4	0.428846	0.410096	0.415865	0.413942	0.408654	0.426442	0.414423	0.415865	0.395673	0.424519	0.412019	0.350481
A. kolomikta	Pavlovskaya (PI 617148)	0.333654	0.333173	0.352404	0.344231	0.256731	0.351923	0.180288	0.327404	0.270192	0.350962	0.352404	0.346154	0.0379808	0.353846	0.337981	0.337019	0.349519	0.351442	0.297115	0.34375	0.328846	0.342788	0.343269	0.152885	0.338462	0.348558	0.355769	0.314423	0.338942	0.333173	0.3375	0.341346	0.347115	0.337981	0.209135	0.327404	0.353365	0.339423	0.346154	0.339904	0.338942	0.357212	0.343269	0.344712	0.325	0.350481	0.341827	0.291346
A. kolomikta	Raintree (PI 617126)	0.405288	0.401442	0.421635	0.4125	0.321635	0.418269	0.213462	0.399519	0.329327	0.422115	0.422115	0.422596	0.0509615	0.425481	0.405769	0.408173	0.419712	0.425	0.353846	0.419231	0.400481	0.413462	0.406731	0.176442	0.409135	0.419231	0.427404	0.385577	0.407692	0.401442	0.411058	0.412981	0.420673	0.406731	0.256731	0.401442	0.427404	0.409615	0.415385	0.415865	0.411538	0.428846	0.413942	0.417788	0.391827	0.425962	0.411538	0.356731
A. kolomikta	Red Beauty (TBF)	0.393269	0.392788	0.411058	0.404808	0.311058	0.408173	0.205769	0.389904	0.317308	0.413942	0.413942	0.4125	0.0423077	0.416827	0.396635	0.395192	0.408654	0.419231	0.349519	0.411058	0.394712	0.40625	0.401442	0.170673	0.398077	0.409135	0.417788	0.369712	0.4	0.390865	0.402885	0.404327	0.409135	0.395673	0.245673	0.390865	0.418269	0.397596	0.403365	0.401442	0.397596	0.423077	0.401923	0.407692	0.384615	0.421154	0.4	0.34375
A. kolomikta	Sentyabraskaya (PI 617149)	0.401442	0.399038	0.414423	0.405769	0.317308	0.411538	0.213942	0.395192	0.324038	0.422115	0.414904	0.416827	0.0509615	0.425481	0.404808	0.403365	0.415865	0.421635	0.350962	0.413942	0.39375	0.412019	0.401442	0.178365	0.410096	0.417308	0.426923	0.385096	0.409135	0.398558	0.409135	0.409615	0.417308	0.403846	0.256731	0.396635	0.421635	0.405769	0.410577	0.409135	0.403365	0.424519	0.409615	0.413462	0.392308	0.422596	0.408173	0.357692
A. kolomikta	Sentyabraskaya (PI 667979)	0.325962	0.325	0.341827	0.3375	0.25625	0.339904	0.183173	0.322596	0.280288	0.346154	0.338942	0.344231	0.0408654	0.350962	0.332212	0.328846	0.339904	0.349038	0.296635	0.340865	0.330769	0.337019	0.336538	0.148558	0.331731	0.338942	0.351442	0.311058	0.333654	0.327404	0.334135	0.333173	0.340385	0.327885	0.20625	0.321635	0.345192	0.328846	0.333173	0.335577	0.329808	0.347596	0.334135	0.337019	0.317788	0.345192	0.331731	0.290865
A. kolomikta	September Sun (OGW)	0.313942	0.314904	0.322596	0.321154	0.275481	0.323077	0.203846	0.312981	0.296154	0.324038	0.325	0.322115	0.0538462	0.334135	0.312981	0.315865	0.323077	0.33125	0.307212	0.322115	0.318269	0.320192	0.321635	0.154808	0.320673	0.312981	0.327404	0.304808	0.313942	0.312019	0.322596	0.319712	0.325	0.315865	0.240865	0.312981	0.326442	0.31875	0.320192	0.318269	0.313942	0.332212	0.320192	0.319231	0.307212	0.332692	0.321154	0.292788
A. kolomikta	Urozhainaya (PI 641096)	0.400962	0.395673	0.414904	0.40625	0.316346	0.411058	0.222596	0.394231	0.327404	0.413942	0.418269	0.414904	0.0543269	0.419712	0.40625	0.400962	0.415865	0.420192	0.353365	0.4125	0.395673	0.4125	0.401442	0.182692	0.409135	0.4125	0.424519	0.383173	0.407692	0.400962	0.410577	0.408173	0.413462	0.400481	0.253846	0.395673	0.420673	0.40625	0.411538	0.407212	0.404327	0.425962	0.406731	0.412019	0.39375	0.421154	0.405769	0.354327
A. polygama	DACT 309 (PI 637789)	0.202404	0.198077	0.207692	0.204327	0.180288	0.211538	0.130769	0.200481	0.178365	0.205288	0.207692	0.214904	0.0302885	0.211058	0.205288	0.197596	0.200962	0.214423	0.188942	0.209615	0.201923	0.200962	0.198558	0.10625	0.210577	0.201442	0.207212	0.208654	0.203365	0.199519	0.203365	0.201442	0.212019	0.200962	0.151923	0.203365	0.214423	0.205769	0.198558	0.210096	0.210096	0.210577	0.205769	0.200962	0.201923	0.207212	0.203365	0.2
A. polygama	DACT 310 (PI 637790)	0.233173	0.225481	0.236538	0.233654	0.202404	0.239423	0.148077	0.23125	0.207692	0.234615	0.236058	0.242788	0.0346154	0.240865	0.235096	0.227404	0.230769	0.244231	0.214904	0.238462	0.227885	0.230769	0.229808	0.111538	0.2375	0.230769	0.236538	0.235096	0.23125	0.229808	0.231731	0.230288	0.243269	0.229808	0.175	0.233654	0.242788	0.234615	0.228365	0.240385	0.239423	0.237019	0.235096	0.23125	0.230769	0.237981	0.232692	0.224519
A. polygama	Hot Pepper (OGW)	0.246635	0.239423	0.250962	0.247115	0.212981	0.252885	0.151442	0.246154	0.213462	0.245192	0.25	0.253846	0.0375	0.251923	0.247596	0.237981	0.244231	0.255288	0.223558	0.248558	0.2375	0.246154	0.240385	0.108173	0.252885	0.248558	0.253365	0.246635	0.243269	0.242308	0.245192	0.243269	0.253365	0.241827	0.179327	0.247115	0.258173	0.245673	0.241346	0.251923	0.250962	0.251923	0.247596	0.244712	0.239423	0.25	0.245192	0.229808
A. polygama	NA 64534 (Corvallis)	0.222596	0.216827	0.232692	0.228846	0.189423	0.234615	0.136058	0.221635	0.198077	0.227885	0.230769	0.233173	0.0317308	0.232692	0.226923	0.223558	0.227404	0.235096	0.207212	0.229808	0.223077	0.223558	0.226442	0.0971154	0.229808	0.227404	0.23125	0.221635	0.226442	0.221635	0.226923	0.226442	0.234135	0.21875	0.163942	0.222596	0.237981	0.224038	0.225962	0.233173	0.232212	0.232692	0.224519	0.227885	0.220673	0.228846	0.223077	0.209615
A. polygama	Pavel Male (OGW)	0.250481	0.240865	0.252404	0.249038	0.208173	0.254808	0.146635	0.249038	0.215865	0.25	0.251442	0.255288	0.0355769	0.253365	0.253365	0.243269	0.249519	0.257692	0.225	0.251442	0.240865	0.249519	0.245192	0.10625	0.252885	0.25	0.252885	0.244712	0.249519	0.249038	0.247596	0.24375	0.254327	0.244231	0.178365	0.25	0.258173	0.248558	0.245192	0.254327	0.253365	0.252404	0.25	0.25	0.246154	0.251923	0.246635	0.228365
A. polygama	UW-1 (PI 617132)	0.248558	0.239904	0.249519	0.246154	0.210096	0.252404	0.15	0.246635	0.213462	0.246635	0.248077	0.253846	0.0365385	0.252885	0.245192	0.239904	0.244231	0.255288	0.220192	0.250962	0.238462	0.245192	0.242788	0.108173	0.25	0.244231	0.249519	0.242308	0.241346	0.240385	0.245192	0.244712	0.252404	0.244231	0.177404	0.249038	0.256731	0.248558	0.240385	0.251923	0.250962	0.249519	0.249519	0.245192	0.2375	0.253365	0.246635	0.227404
A. polygama	Veras Pride (OGW)	0.230288	0.222596	0.237019	0.234135	0.201442	0.239904	0.142308	0.229808	0.203365	0.230769	0.237981	0.239904	0.0307692	0.236538	0.234135	0.226923	0.229808	0.240385	0.213462	0.234615	0.225481	0.231731	0.228846	0.104808	0.238462	0.231731	0.235577	0.23125	0.229808	0.228365	0.228846	0.230288	0.238942	0.225	0.165385	0.230288	0.24375	0.229327	0.227404	0.2375	0.236538	0.239423	0.230769	0.230769	0.228365	0.236058	0.228365	0.215865
[truncated: 90 more columns]
